# Supplementary material for: A resource of variant effect predictions of single nucleotide variants in model organisms
Source: Mol Syst Biol. 2018 Dec 20;14(12):e8430. doi: 10.15252/msb.20188430 (PMC6301329; doi:10.15252/msb.20188430)
Supplement: Supplementary file 2 — Dataset EV1 [file MSB-14-e8430-s002.xlsx]

## Sheet: Legend
Dataset: EV1. Growth measurements for S. cerevisiae strain panel. The growth measurements expressed as s-scores for each strain in each condition is listed.

## Sheet: description
condition	Name of the growth condition the strains were tested in
strain	Name of the strain tested
s-score	S-score value for the strain in the tested condition

## Sheet: s-scores
condition	strain	s-score
low glucose 0.2%	10560-6B	0.0840707
20 degreesC	10560-6B	-0.209296
37 degreesC	10560-6B	-0.380088
39 degreesC	10560-6B	0.00334206
5-fluorouracil 500uM	10560-6B	-0.0270193
6-azauracil (8mM)	10560-6B	-0.188098
amino acid depravation (HIS,LEU,URA,LYS)	10560-6B	0.0807652
anaerobic	10560-6B	0.292683
anaerobic 37 degreesC	10560-6B	-0.445635
Benomyl 300um	10560-6B	-0.328247
Caffeine 2mM	10560-6B	-0.00997368
caspofungin 100nM	10560-6B	0.418726
Cyclohexamide 100nM	10560-6B	0.642731
cisplatin 400um	10560-6B	0.0678462
Copper sulfate 3mM	10560-6B	0.107394
DMSO 1%	10560-6B	-0.00272499
DMSO 6%	10560-6B	0.205305
very low glucose 0.02%	10560-6B	0.327332
glycerol 2%	10560-6B	0.723702
High glucose 20%	10560-6B	0.00212017
Hydoxyurea 200mM	10560-6B	-0.184199
Ketoconazole 30uM	10560-6B	0.394811
MMS 0.02%	10560-6B	-0.104027
nitrogen starvation	10560-6B	-0.559029
sodium chloride 0.4mM	10560-6B	-0.36754
sodium chloride 0.6mM	10560-6B	-0.500791
nystatin 30uM	10560-6B	0.0789859
paraquat 1.2mM	10560-6B	-0.36488
pH 3	10560-6B	0.350235
pH 4	10560-6B	0.66556
pH 7.5	10560-6B	-0.168614
pH 8.5	10560-6B	-0.160169
rapamycin 30nM	10560-6B	-0.117414
rotenone 5uM	10560-6B	0.451784
Synthetic complete media	10560-6B	0.155817
Sorbitol 1mM	10560-6B	-0.176303
Tunicamycin 3.5uM	10560-6B	0.0871925
ultraviloet light	10560-6B	0.469995
yeast nitrogen base	10560-6B	-0.573102
Benomyl 300um 70H	10560-6B	-0.222237
Ketoconazole 30uM 70H	10560-6B	0.677489
nitrogen starvation 70H	10560-6B	-0.529461
yeast nitrogen base 70H	10560-6B	-0.607445
low glucose 0.2%	BB32_3	-0.258564
20 degreesC	BB32_3	0.139544
37 degreesC	BB32_3	-0.140557
39 degreesC	BB32_3	-0.106016
5-fluorouracil 500uM	BB32_3	0.0170241
6-azauracil (8mM)	BB32_3	0.286504
amino acid depravation (HIS,LEU,URA,LYS)	BB32_3	-0.180286
anaerobic	BB32_3	0.139956
anaerobic 37 degreesC	BB32_3	-0.824223
Benomyl 300um	BB32_3	0.176741
Caffeine 2mM	BB32_3	0.687866
caspofungin 100nM	BB32_3	0.121557
Cyclohexamide 100nM	BB32_3	0.301597
cisplatin 400um	BB32_3	-0.134501
Copper sulfate 3mM	BB32_3	0.583698
DMSO 1%	BB32_3	-0.237525
DMSO 6%	BB32_3	-0.0811125
very low glucose 0.02%	BB32_3	-0.0561092
glycerol 2%	BB32_3	0.496599
High glucose 20%	BB32_3	0.0459061
Hydoxyurea 200mM	BB32_3	-0.401061
Ketoconazole 30uM	BB32_3	0.597073
MMS 0.02%	BB32_3	0.0459594
nitrogen starvation	BB32_3	-0.165533
sodium chloride 0.4mM	BB32_3	-0.0179604
sodium chloride 0.6mM	BB32_3	0.0502225
nystatin 30uM	BB32_3	-0.466294
paraquat 1.2mM	BB32_3	-0.399089
pH 3	BB32_3	0.312515
pH 4	BB32_3	0.551169
pH 7.5	BB32_3	-0.40474
pH 8.5	BB32_3	-0.46611
rapamycin 30nM	BB32_3	0.8634
rotenone 5uM	BB32_3	0.382
Synthetic complete media	BB32_3	-0.327359
Sorbitol 1mM	BB32_3	-0.115517
Tunicamycin 3.5uM	BB32_3	0.44745
ultraviloet light	BB32_3	0.1862
yeast nitrogen base	BB32_3	-0.646194
Benomyl 300um 70H	BB32_3	0.292871
Ketoconazole 30uM 70H	BB32_3	0.752755
nitrogen starvation 70H	BB32_3	-0.0907796
yeast nitrogen base 70H	BB32_3	-0.585976
low glucose 0.2%	BY4741	-0.616713
20 degreesC	BY4741	0.105288
37 degreesC	BY4741	0.493398
39 degreesC	BY4741	0.215354
5-fluorouracil 500uM	BY4741	-2.26134
6-azauracil (8mM)	BY4741	-0.353926
amino acid depravation (HIS,LEU,URA,LYS)	BY4741	-1.87592
anaerobic	BY4741	-0.774664
anaerobic 37 degreesC	BY4741	0.366762
Benomyl 300um	BY4741	-0.546991
Caffeine 2mM	BY4741	-0.0514096
caspofungin 100nM	BY4741	0.223575
Cyclohexamide 100nM	BY4741	-0.13405
cisplatin 400um	BY4741	-0.739344
Copper sulfate 3mM	BY4741	1.88188
DMSO 1%	BY4741	-0.0925729
DMSO 6%	BY4741	-1.64969
very low glucose 0.02%	BY4741	-1.16557
glycerol 2%	BY4741	-0.421681
High glucose 20%	BY4741	-0.529531
Hydoxyurea 200mM	BY4741	0.517303
Ketoconazole 30uM	BY4741	0.458762
MMS 0.02%	BY4741	-0.622378
nitrogen starvation	BY4741	0.622305
sodium chloride 0.4mM	BY4741	0.0416645
sodium chloride 0.6mM	BY4741	-0.02799
nystatin 30uM	BY4741	-0.269199
paraquat 1.2mM	BY4741	0.227838
pH 3	BY4741	-0.189933
pH 4	BY4741	-0.364596
pH 7.5	BY4741	0.278258
pH 8.5	BY4741	-0.0773981
rapamycin 30nM	BY4741	-0.705627
rotenone 5uM	BY4741	-0.0410016
Synthetic complete media	BY4741	-0.474331
Sorbitol 1mM	BY4741	-0.74575
Tunicamycin 3.5uM	BY4741	1.06289
ultraviloet light	BY4741	-0.356296
yeast nitrogen base	BY4741	-0.64846
Benomyl 300um 70H	BY4741	-0.517064
Ketoconazole 30uM 70H	BY4741	0.419142
nitrogen starvation 70H	BY4741	0.663354
yeast nitrogen base 70H	BY4741	-0.509956
low glucose 0.2%	BY4742	0.232323
20 degreesC	BY4742	-0.00956514
37 degreesC	BY4742	0.0710214
39 degreesC	BY4742	0.595089
5-fluorouracil 500uM	BY4742	-1.52705
6-azauracil (8mM)	BY4742	-0.160639
amino acid depravation (HIS,LEU,URA,LYS)	BY4742	-3.4263
anaerobic	BY4742	-0.190001
anaerobic 37 degreesC	BY4742	0.720943
Benomyl 300um	BY4742	-0.140946
Caffeine 2mM	BY4742	0.12121
caspofungin 100nM	BY4742	-0.85601
Cyclohexamide 100nM	BY4742	-0.31817
cisplatin 400um	BY4742	-1.7939
Copper sulfate 3mM	BY4742	1.88334
DMSO 1%	BY4742	-0.983216
DMSO 6%	BY4742	-1.08191
very low glucose 0.02%	BY4742	-0.607572
glycerol 2%	BY4742	0.0741778
High glucose 20%	BY4742	-2.40381
Hydoxyurea 200mM	BY4742	0.887437
Ketoconazole 30uM	BY4742	0.866198
MMS 0.02%	BY4742	-1.33145
nitrogen starvation	BY4742	1.3424
sodium chloride 0.4mM	BY4742	0.10058
sodium chloride 0.6mM	BY4742	0.166201
nystatin 30uM	BY4742	-0.975733
paraquat 1.2mM	BY4742	0.214304
pH 3	BY4742	-0.309428
pH 4	BY4742	-1.33628
pH 7.5	BY4742	-0.654335
pH 8.5	BY4742	-1.0531
rapamycin 30nM	BY4742	-0.563876
rotenone 5uM	BY4742	-0.757693
Synthetic complete media	BY4742	-2.68588
Sorbitol 1mM	BY4742	-0.956639
Tunicamycin 3.5uM	BY4742	1.08653
ultraviloet light	BY4742	-1.65376
yeast nitrogen base	BY4742	1.27027
Benomyl 300um 70H	BY4742	-0.14312
Ketoconazole 30uM 70H	BY4742	0.730966
nitrogen starvation 70H	BY4742	1.42167
yeast nitrogen base 70H	BY4742	1.35934
low glucose 0.2%	BY4743	-0.869761
20 degreesC	BY4743	-0.149176
37 degreesC	BY4743	0.759985
39 degreesC	BY4743	0.0624808
5-fluorouracil 500uM	BY4743	-2.62905
6-azauracil (8mM)	BY4743	-0.90552
amino acid depravation (HIS,LEU,URA,LYS)	BY4743	-0.953992
anaerobic	BY4743	-0.880248
anaerobic 37 degreesC	BY4743	0.306893
Benomyl 300um	BY4743	-0.95801
Caffeine 2mM	BY4743	-0.54817
caspofungin 100nM	BY4743	0.388956
Cyclohexamide 100nM	BY4743	-0.0368278
cisplatin 400um	BY4743	-0.282748
Copper sulfate 3mM	BY4743	2.05881
DMSO 1%	BY4743	0.565397
DMSO 6%	BY4743	-0.116131
very low glucose 0.02%	BY4743	-1.34614
glycerol 2%	BY4743	-0.629782
High glucose 20%	BY4743	0.0400291
Hydoxyurea 200mM	BY4743	0.591228
Ketoconazole 30uM	BY4743	-0.255251
MMS 0.02%	BY4743	-0.0291915
nitrogen starvation	BY4743	0.557266
sodium chloride 0.4mM	BY4743	0.304479
sodium chloride 0.6mM	BY4743	0.155584
nystatin 30uM	BY4743	-0.166628
paraquat 1.2mM	BY4743	0.302928
pH 3	BY4743	0.146078
pH 4	BY4743	-0.0941809
pH 7.5	BY4743	0.556151
pH 8.5	BY4743	0.0350877
rapamycin 30nM	BY4743	-0.971308
rotenone 5uM	BY4743	0.044013
Synthetic complete media	BY4743	-0.0234851
Sorbitol 1mM	BY4743	-0.296343
Tunicamycin 3.5uM	BY4743	1.15887
ultraviloet light	BY4743	0.321971
yeast nitrogen base	BY4743	0.888374
Benomyl 300um 70H	BY4743	-0.979512
Ketoconazole 30uM 70H	BY4743	-0.206303
nitrogen starvation 70H	BY4743	0.612903
yeast nitrogen base 70H	BY4743	1.03749
low glucose 0.2%	CEN_PK2-1CA	0.0609322
20 degreesC	CEN_PK2-1CA	0.294864
37 degreesC	CEN_PK2-1CA	-0.590827
39 degreesC	CEN_PK2-1CA	-0.0281743
5-fluorouracil 500uM	CEN_PK2-1CA	-1.13847
6-azauracil (8mM)	CEN_PK2-1CA	0.623049
amino acid depravation (HIS,LEU,URA,LYS)	CEN_PK2-1CA	-6.90669
anaerobic	CEN_PK2-1CA	-0.37281
anaerobic 37 degreesC	CEN_PK2-1CA	-0.300201
Benomyl 300um	CEN_PK2-1CA	0.829646
Caffeine 2mM	CEN_PK2-1CA	0.451172
caspofungin 100nM	CEN_PK2-1CA	0.644913
Cyclohexamide 100nM	CEN_PK2-1CA	0.397398
cisplatin 400um	CEN_PK2-1CA	0.44823
Copper sulfate 3mM	CEN_PK2-1CA	0.28531
DMSO 1%	CEN_PK2-1CA	0.664287
DMSO 6%	CEN_PK2-1CA	-0.312926
very low glucose 0.02%	CEN_PK2-1CA	0.148304
glycerol 2%	CEN_PK2-1CA	0.540466
High glucose 20%	CEN_PK2-1CA	0.376235
Hydoxyurea 200mM	CEN_PK2-1CA	-0.480127
Ketoconazole 30uM	CEN_PK2-1CA	0.199696
MMS 0.02%	CEN_PK2-1CA	0.282526
nitrogen starvation	CEN_PK2-1CA	-0.521617
sodium chloride 0.4mM	CEN_PK2-1CA	-2.52197
sodium chloride 0.6mM	CEN_PK2-1CA	-2.37424
nystatin 30uM	CEN_PK2-1CA	-0.438373
paraquat 1.2mM	CEN_PK2-1CA	0.127827
pH 3	CEN_PK2-1CA	-0.186611
pH 4	CEN_PK2-1CA	0.873563
pH 7.5	CEN_PK2-1CA	0.0261236
pH 8.5	CEN_PK2-1CA	0.390403
rapamycin 30nM	CEN_PK2-1CA	-0.27017
rotenone 5uM	CEN_PK2-1CA	0.818681
Synthetic complete media	CEN_PK2-1CA	0.746828
Sorbitol 1mM	CEN_PK2-1CA	0.439997
Tunicamycin 3.5uM	CEN_PK2-1CA	0.496913
ultraviloet light	CEN_PK2-1CA	-0.0297115
yeast nitrogen base	CEN_PK2-1CA	-7.50729
Benomyl 300um 70H	CEN_PK2-1CA	0.814054
Ketoconazole 30uM 70H	CEN_PK2-1CA	0.178755
nitrogen starvation 70H	CEN_PK2-1CA	-0.474399
yeast nitrogen base 70H	CEN_PK2-1CA	-7.35679
low glucose 0.2%	D273-10B	-0.231602
20 degreesC	D273-10B	-1.01666
37 degreesC	D273-10B	-2.15093
39 degreesC	D273-10B	-1.72748
5-fluorouracil 500uM	D273-10B	0.263606
6-azauracil (8mM)	D273-10B	-0.100361
amino acid depravation (HIS,LEU,URA,LYS)	D273-10B	0.508111
anaerobic	D273-10B	-1.89563
anaerobic 37 degreesC	D273-10B	-1.11432
Benomyl 300um	D273-10B	0.525023
Caffeine 2mM	D273-10B	0.830597
caspofungin 100nM	D273-10B	-0.365089
Cyclohexamide 100nM	D273-10B	0.0711641
cisplatin 400um	D273-10B	-0.911665
Copper sulfate 3mM	D273-10B	0.459872
DMSO 1%	D273-10B	-0.330054
DMSO 6%	D273-10B	0.0691732
very low glucose 0.02%	D273-10B	-0.128422
glycerol 2%	D273-10B	-0.133484
High glucose 20%	D273-10B	1.24451
Hydoxyurea 200mM	D273-10B	-0.0703881
Ketoconazole 30uM	D273-10B	-0.677291
MMS 0.02%	D273-10B	-2.10053
nitrogen starvation	D273-10B	0.458957
sodium chloride 0.4mM	D273-10B	0.516318
sodium chloride 0.6mM	D273-10B	-0.121481
nystatin 30uM	D273-10B	1.03885
paraquat 1.2mM	D273-10B	0.154539
pH 3	D273-10B	2.50209
pH 4	D273-10B	2.19967
pH 7.5	D273-10B	-0.80699
pH 8.5	D273-10B	-1.78043
rapamycin 30nM	D273-10B	0.456656
rotenone 5uM	D273-10B	-1.01278
Synthetic complete media	D273-10B	-1.27541
Sorbitol 1mM	D273-10B	0.698916
Tunicamycin 3.5uM	D273-10B	-0.397056
ultraviloet light	D273-10B	0.368209
yeast nitrogen base	D273-10B	0.16531
Benomyl 300um 70H	D273-10B	0.665164
Ketoconazole 30uM 70H	D273-10B	-0.58723
nitrogen starvation 70H	D273-10B	0.448233
yeast nitrogen base 70H	D273-10B	0.25739
low glucose 0.2%	DHY_210	0.616282
20 degreesC	DHY_210	-0.540962
37 degreesC	DHY_210	0.389021
39 degreesC	DHY_210	-0.548799
5-fluorouracil 500uM	DHY_210	-0.0617257
6-azauracil (8mM)	DHY_210	-1.1541
amino acid depravation (HIS,LEU,URA,LYS)	DHY_210	0.145773
anaerobic	DHY_210	-0.468653
anaerobic 37 degreesC	DHY_210	-0.766789
Benomyl 300um	DHY_210	-1.8599
Caffeine 2mM	DHY_210	-1.84837
caspofungin 100nM	DHY_210	0.252948
Cyclohexamide 100nM	DHY_210	-0.419267
cisplatin 400um	DHY_210	0.256814
Copper sulfate 3mM	DHY_210	1.20158
DMSO 1%	DHY_210	1.10696
DMSO 6%	DHY_210	0.505863
very low glucose 0.02%	DHY_210	0.217609
glycerol 2%	DHY_210	1.12545
High glucose 20%	DHY_210	-0.0830413
Hydoxyurea 200mM	DHY_210	0.213011
Ketoconazole 30uM	DHY_210	-1.00081
MMS 0.02%	DHY_210	0.406924
nitrogen starvation	DHY_210	-1.58279
sodium chloride 0.4mM	DHY_210	1.21205
sodium chloride 0.6mM	DHY_210	0.939597
nystatin 30uM	DHY_210	0.765682
paraquat 1.2mM	DHY_210	0.318864
pH 3	DHY_210	-0.23198
pH 4	DHY_210	0.289826
pH 7.5	DHY_210	0.289507
pH 8.5	DHY_210	0.845123
rapamycin 30nM	DHY_210	-0.782851
rotenone 5uM	DHY_210	0.585781
Synthetic complete media	DHY_210	0.732526
Sorbitol 1mM	DHY_210	0.265693
Tunicamycin 3.5uM	DHY_210	-0.608275
ultraviloet light	DHY_210	0.768084
yeast nitrogen base	DHY_210	0.0907761
Benomyl 300um 70H	DHY_210	-1.82148
Ketoconazole 30uM 70H	DHY_210	-1.08075
nitrogen starvation 70H	DHY_210	-1.59916
yeast nitrogen base 70H	DHY_210	0.168164
low glucose 0.2%	DHY_211	0.539024
20 degreesC	DHY_211	0.410353
37 degreesC	DHY_211	0.608595
39 degreesC	DHY_211	-0.0507667
5-fluorouracil 500uM	DHY_211	-0.162884
6-azauracil (8mM)	DHY_211	-0.997096
amino acid depravation (HIS,LEU,URA,LYS)	DHY_211	0.181567
anaerobic	DHY_211	-1.09467
anaerobic 37 degreesC	DHY_211	-1.15137
Benomyl 300um	DHY_211	-1.0015
Caffeine 2mM	DHY_211	-1.02356
caspofungin 100nM	DHY_211	0.483676
Cyclohexamide 100nM	DHY_211	-0.610458
cisplatin 400um	DHY_211	0.0751263
Copper sulfate 3mM	DHY_211	1.15594
DMSO 1%	DHY_211	1.05152
DMSO 6%	DHY_211	-1.4289
very low glucose 0.02%	DHY_211	0.432677
glycerol 2%	DHY_211	1.04861
High glucose 20%	DHY_211	-0.390092
Hydoxyurea 200mM	DHY_211	0.415766
Ketoconazole 30uM	DHY_211	-0.457349
MMS 0.02%	DHY_211	0.0508745
nitrogen starvation	DHY_211	-0.979083
sodium chloride 0.4mM	DHY_211	0.867699
sodium chloride 0.6mM	DHY_211	0.592578
nystatin 30uM	DHY_211	0.858751
paraquat 1.2mM	DHY_211	0.526156
pH 3	DHY_211	-0.625274
pH 4	DHY_211	-0.0981619
pH 7.5	DHY_211	0.854188
pH 8.5	DHY_211	1.13129
rapamycin 30nM	DHY_211	-1.09911
rotenone 5uM	DHY_211	0.362413
Synthetic complete media	DHY_211	0.49809
Sorbitol 1mM	DHY_211	-0.460496
Tunicamycin 3.5uM	DHY_211	-0.176525
ultraviloet light	DHY_211	0.00726834
yeast nitrogen base	DHY_211	-0.147383
Benomyl 300um 70H	DHY_211	-1.02875
Ketoconazole 30uM 70H	DHY_211	-0.460541
nitrogen starvation 70H	DHY_211	-0.994505
yeast nitrogen base 70H	DHY_211	-0.0986102
low glucose 0.2%	DHY_212	0.105502
20 degreesC	DHY_212	0.551959
37 degreesC	DHY_212	0.611018
39 degreesC	DHY_212	0.054084
5-fluorouracil 500uM	DHY_212	0.13354
6-azauracil (8mM)	DHY_212	-0.724761
amino acid depravation (HIS,LEU,URA,LYS)	DHY_212	0.246927
anaerobic	DHY_212	-0.823654
anaerobic 37 degreesC	DHY_212	-0.979585
Benomyl 300um	DHY_212	-0.345249
Caffeine 2mM	DHY_212	-0.759136
caspofungin 100nM	DHY_212	-0.379027
Cyclohexamide 100nM	DHY_212	-0.728693
cisplatin 400um	DHY_212	-0.020744
Copper sulfate 3mM	DHY_212	1.61799
DMSO 1%	DHY_212	0.271025
DMSO 6%	DHY_212	-0.320756
very low glucose 0.02%	DHY_212	0.129259
glycerol 2%	DHY_212	0.7885
High glucose 20%	DHY_212	-0.259033
Hydoxyurea 200mM	DHY_212	0.410355
Ketoconazole 30uM	DHY_212	-0.495202
MMS 0.02%	DHY_212	0.14356
nitrogen starvation	DHY_212	-0.747446
sodium chloride 0.4mM	DHY_212	0.750476
sodium chloride 0.6mM	DHY_212	0.54925
nystatin 30uM	DHY_212	0.504548
paraquat 1.2mM	DHY_212	0.464246
pH 3	DHY_212	-0.180187
pH 4	DHY_212	-0.681159
pH 7.5	DHY_212	0.603567
pH 8.5	DHY_212	1.00682
rapamycin 30nM	DHY_212	-0.333157
rotenone 5uM	DHY_212	0.164769
Synthetic complete media	DHY_212	-0.0479142
Sorbitol 1mM	DHY_212	-0.597014
Tunicamycin 3.5uM	DHY_212	0.331366
ultraviloet light	DHY_212	-0.498553
yeast nitrogen base	DHY_212	-0.161039
Benomyl 300um 70H	DHY_212	-0.375325
Ketoconazole 30uM 70H	DHY_212	-0.41556
nitrogen starvation 70H	DHY_212	-0.733927
yeast nitrogen base 70H	DHY_212	0.187295
low glucose 0.2%	DHY_213	0.0793263
20 degreesC	DHY_213	1.46791
37 degreesC	DHY_213	0.578095
39 degreesC	DHY_213	0.163673
5-fluorouracil 500uM	DHY_213	-1.99927
6-azauracil (8mM)	DHY_213	-0.771326
amino acid depravation (HIS,LEU,URA,LYS)	DHY_213	-3.94373
anaerobic	DHY_213	-0.732127
anaerobic 37 degreesC	DHY_213	-0.373219
Benomyl 300um	DHY_213	-0.678593
Caffeine 2mM	DHY_213	-0.929576
caspofungin 100nM	DHY_213	0.858199
Cyclohexamide 100nM	DHY_213	-0.0468115
cisplatin 400um	DHY_213	0.169603
Copper sulfate 3mM	DHY_213	1.70652
DMSO 1%	DHY_213	1.04654
DMSO 6%	DHY_213	-2.14204
very low glucose 0.02%	DHY_213	-0.516646
glycerol 2%	DHY_213	0.645982
High glucose 20%	DHY_213	-0.364832
Hydoxyurea 200mM	DHY_213	0.5155
Ketoconazole 30uM	DHY_213	0.13483
MMS 0.02%	DHY_213	0.769388
nitrogen starvation	DHY_213	-0.117209
sodium chloride 0.4mM	DHY_213	0.835471
sodium chloride 0.6mM	DHY_213	0.538173
nystatin 30uM	DHY_213	0.583029
paraquat 1.2mM	DHY_213	0.780927
pH 3	DHY_213	-0.0253677
pH 4	DHY_213	0.382696
pH 7.5	DHY_213	0.372352
pH 8.5	DHY_213	0.415069
rapamycin 30nM	DHY_213	-0.907221
rotenone 5uM	DHY_213	1.04225
Synthetic complete media	DHY_213	0.815618
Sorbitol 1mM	DHY_213	-0.496758
Tunicamycin 3.5uM	DHY_213	0.422809
ultraviloet light	DHY_213	-0.0664781
yeast nitrogen base	DHY_213	-3.07547
Benomyl 300um 70H	DHY_213	-0.782895
Ketoconazole 30uM 70H	DHY_213	0.127563
nitrogen starvation 70H	DHY_213	-0.0622675
yeast nitrogen base 70H	DHY_213	-2.89474
low glucose 0.2%	DHY_214	1.06237
20 degreesC	DHY_214	0.349603
37 degreesC	DHY_214	0.120024
39 degreesC	DHY_214	0.447555
5-fluorouracil 500uM	DHY_214	-0.86178
6-azauracil (8mM)	DHY_214	-0.606702
amino acid depravation (HIS,LEU,URA,LYS)	DHY_214	-3.94813
anaerobic	DHY_214	-0.0416588
anaerobic 37 degreesC	DHY_214	0.297739
Benomyl 300um	DHY_214	-0.329841
Caffeine 2mM	DHY_214	-0.312677
caspofungin 100nM	DHY_214	-1.60498
Cyclohexamide 100nM	DHY_214	0.173624
cisplatin 400um	DHY_214	-1.50012
Copper sulfate 3mM	DHY_214	1.75856
DMSO 1%	DHY_214	-1.7232
DMSO 6%	DHY_214	-1.78359
very low glucose 0.02%	DHY_214	0.515145
glycerol 2%	DHY_214	1.38376
High glucose 20%	DHY_214	-2.6674
Hydoxyurea 200mM	DHY_214	0.908672
Ketoconazole 30uM	DHY_214	0.39344
MMS 0.02%	DHY_214	-0.653416
nitrogen starvation	DHY_214	0.240702
sodium chloride 0.4mM	DHY_214	0.341098
sodium chloride 0.6mM	DHY_214	0.413032
nystatin 30uM	DHY_214	-0.768472
paraquat 1.2mM	DHY_214	0.865816
pH 3	DHY_214	-0.891384
pH 4	DHY_214	-2.07788
pH 7.5	DHY_214	-1.50836
pH 8.5	DHY_214	-1.37396
rapamycin 30nM	DHY_214	-0.69715
rotenone 5uM	DHY_214	-1.02891
Synthetic complete media	DHY_214	-2.48418
Sorbitol 1mM	DHY_214	-0.913835
Tunicamycin 3.5uM	DHY_214	0.63397
ultraviloet light	DHY_214	-0.866476
yeast nitrogen base	DHY_214	1.21556
Benomyl 300um 70H	DHY_214	-0.488262
Ketoconazole 30uM 70H	DHY_214	0.323959
nitrogen starvation 70H	DHY_214	0.245249
yeast nitrogen base 70H	DHY_214	1.18586
low glucose 0.2%	DHY_215	0.65741
20 degreesC	DHY_215	1.0845
37 degreesC	DHY_215	0.464331
39 degreesC	DHY_215	-0.586555
5-fluorouracil 500uM	DHY_215	-1.86358
6-azauracil (8mM)	DHY_215	-1.14148
amino acid depravation (HIS,LEU,URA,LYS)	DHY_215	-0.77732
anaerobic	DHY_215	-0.552306
anaerobic 37 degreesC	DHY_215	-0.603485
Benomyl 300um	DHY_215	-1.26993
Caffeine 2mM	DHY_215	-1.32177
caspofungin 100nM	DHY_215	0.275614
Cyclohexamide 100nM	DHY_215	0.540004
cisplatin 400um	DHY_215	0.978657
Copper sulfate 3mM	DHY_215	1.88797
DMSO 1%	DHY_215	0.824204
DMSO 6%	DHY_215	-2.30702
very low glucose 0.02%	DHY_215	0.160602
glycerol 2%	DHY_215	1.58314
High glucose 20%	DHY_215	0.738441
Hydoxyurea 200mM	DHY_215	0.184672
Ketoconazole 30uM	DHY_215	-0.394389
MMS 0.02%	DHY_215	1.10542
nitrogen starvation	DHY_215	-1.16605
sodium chloride 0.4mM	DHY_215	0.906378
sodium chloride 0.6mM	DHY_215	0.657949
nystatin 30uM	DHY_215	0.253157
paraquat 1.2mM	DHY_215	0.704169
pH 3	DHY_215	0.192748
pH 4	DHY_215	0.388302
pH 7.5	DHY_215	-0.00221694
pH 8.5	DHY_215	0.16143
rapamycin 30nM	DHY_215	-1.10997
rotenone 5uM	DHY_215	0.884701
Synthetic complete media	DHY_215	1.32302
Sorbitol 1mM	DHY_215	0.154156
Tunicamycin 3.5uM	DHY_215	0.228294
ultraviloet light	DHY_215	1.14675
yeast nitrogen base	DHY_215	0.0890093
Benomyl 300um 70H	DHY_215	-1.45202
Ketoconazole 30uM 70H	DHY_215	-0.407193
nitrogen starvation 70H	DHY_215	-1.17832
yeast nitrogen base 70H	DHY_215	0.0620912
low glucose 0.2%	DHY_217	0.682029
20 degreesC	DHY_217	0.810917
37 degreesC	DHY_217	0.394626
39 degreesC	DHY_217	-0.226699
5-fluorouracil 500uM	DHY_217	-1.9106
6-azauracil (8mM)	DHY_217	-0.838469
amino acid depravation (HIS,LEU,URA,LYS)	DHY_217	-7.53598
anaerobic	DHY_217	-0.337737
anaerobic 37 degreesC	DHY_217	0.020044
Benomyl 300um	DHY_217	-0.479773
Caffeine 2mM	DHY_217	-0.975944
caspofungin 100nM	DHY_217	-0.0205198
Cyclohexamide 100nM	DHY_217	-0.311471
cisplatin 400um	DHY_217	-0.0741488
Copper sulfate 3mM	DHY_217	1.82088
DMSO 1%	DHY_217	-0.126697
DMSO 6%	DHY_217	-2.50983
very low glucose 0.02%	DHY_217	0.482487
glycerol 2%	DHY_217	1.09597
High glucose 20%	DHY_217	-1.38267
Hydoxyurea 200mM	DHY_217	0.619368
Ketoconazole 30uM	DHY_217	0.361577
MMS 0.02%	DHY_217	0.662516
nitrogen starvation	DHY_217	0.300031
sodium chloride 0.4mM	DHY_217	0.647503
sodium chloride 0.6mM	DHY_217	0.625026
nystatin 30uM	DHY_217	0.286947
paraquat 1.2mM	DHY_217	0.916099
pH 3	DHY_217	0.182992
pH 4	DHY_217	0.310633
pH 7.5	DHY_217	-0.585626
pH 8.5	DHY_217	-0.813427
rapamycin 30nM	DHY_217	-1.00621
rotenone 5uM	DHY_217	0.439173
Synthetic complete media	DHY_217	-0.783933
Sorbitol 1mM	DHY_217	-0.283274
Tunicamycin 3.5uM	DHY_217	0.67863
ultraviloet light	DHY_217	-0.774702
yeast nitrogen base	DHY_217	-4.90524
Benomyl 300um 70H	DHY_217	-0.661441
Ketoconazole 30uM 70H	DHY_217	0.301242
nitrogen starvation 70H	DHY_217	0.346425
yeast nitrogen base 70H	DHY_217	-4.85023
low glucose 0.2%	DHY_218	1.02172
20 degreesC	DHY_218	-0.103707
37 degreesC	DHY_218	-0.143244
39 degreesC	DHY_218	0.299584
5-fluorouracil 500uM	DHY_218	-1.00844
6-azauracil (8mM)	DHY_218	-0.705536
amino acid depravation (HIS,LEU,URA,LYS)	DHY_218	-4.08952
anaerobic	DHY_218	-0.191985
anaerobic 37 degreesC	DHY_218	0.0597607
Benomyl 300um	DHY_218	-0.315327
Caffeine 2mM	DHY_218	-0.488306
caspofungin 100nM	DHY_218	-1.34421
Cyclohexamide 100nM	DHY_218	-0.256154
cisplatin 400um	DHY_218	-1.13309
Copper sulfate 3mM	DHY_218	1.73279
DMSO 1%	DHY_218	-1.56907
DMSO 6%	DHY_218	-1.90844
very low glucose 0.02%	DHY_218	0.261296
glycerol 2%	DHY_218	1.26288
High glucose 20%	DHY_218	-3.0738
Hydoxyurea 200mM	DHY_218	0.73003
Ketoconazole 30uM	DHY_218	0.236551
MMS 0.02%	DHY_218	-0.630429
nitrogen starvation	DHY_218	0.332586
sodium chloride 0.4mM	DHY_218	0.279588
sodium chloride 0.6mM	DHY_218	0.232169
nystatin 30uM	DHY_218	-0.599476
paraquat 1.2mM	DHY_218	0.727188
pH 3	DHY_218	-0.718902
pH 4	DHY_218	-0.910681
pH 7.5	DHY_218	-1.28326
pH 8.5	DHY_218	-1.14063
rapamycin 30nM	DHY_218	-0.691703
rotenone 5uM	DHY_218	-0.400494
Synthetic complete media	DHY_218	-2.1024
Sorbitol 1mM	DHY_218	-1.27683
Tunicamycin 3.5uM	DHY_218	0.525534
ultraviloet light	DHY_218	-0.977562
yeast nitrogen base	DHY_218	1.04864
Benomyl 300um 70H	DHY_218	-0.390169
Ketoconazole 30uM 70H	DHY_218	0.192709
nitrogen starvation 70H	DHY_218	0.385773
yeast nitrogen base 70H	DHY_218	1.06029
low glucose 0.2%	FL100	-0.629896
20 degreesC	FL100	1.2577
37 degreesC	FL100	-2.00923
39 degreesC	FL100	-1.28807
5-fluorouracil 500uM	FL100	-0.0199459
6-azauracil (8mM)	FL100	0.910865
amino acid depravation (HIS,LEU,URA,LYS)	FL100	-0.619576
anaerobic	FL100	-2.9201
anaerobic 37 degreesC	FL100	-3.70252
Benomyl 300um	FL100	1.7529
Caffeine 2mM	FL100	0.516368
caspofungin 100nM	FL100	0.0817376
Cyclohexamide 100nM	FL100	2.7979
cisplatin 400um	FL100	0.345011
Copper sulfate 3mM	FL100	0.0415599
DMSO 1%	FL100	-0.0235306
DMSO 6%	FL100	-3.56804
very low glucose 0.02%	FL100	-0.702876
glycerol 2%	FL100	-1.40976
High glucose 20%	FL100	-0.825725
Hydoxyurea 200mM	FL100	0.208002
Ketoconazole 30uM	FL100	2.10841
MMS 0.02%	FL100	0.635814
nitrogen starvation	FL100	1.29953
sodium chloride 0.4mM	FL100	-0.633554
sodium chloride 0.6mM	FL100	-0.800435
nystatin 30uM	FL100	1.49983
paraquat 1.2mM	FL100	1.00342
pH 3	FL100	0.25933
pH 4	FL100	-0.106467
pH 7.5	FL100	0.731467
pH 8.5	FL100	-0.550334
rapamycin 30nM	FL100	-1.68106
rotenone 5uM	FL100	-0.512637
Synthetic complete media	FL100	-0.0540913
Sorbitol 1mM	FL100	-0.534205
Tunicamycin 3.5uM	FL100	1.45786
ultraviloet light	FL100	-0.878579
yeast nitrogen base	FL100	-0.37129
Benomyl 300um 70H	FL100	1.75622
Ketoconazole 30uM 70H	FL100	1.91559
nitrogen starvation 70H	FL100	1.34334
yeast nitrogen base 70H	FL100	-0.204121
low glucose 0.2%	FY1679	-0.860423
20 degreesC	FY1679	-1.04594
37 degreesC	FY1679	1.13645
39 degreesC	FY1679	0.161313
5-fluorouracil 500uM	FY1679	-2.41174
6-azauracil (8mM)	FY1679	-0.869853
amino acid depravation (HIS,LEU,URA,LYS)	FY1679	0.342672
anaerobic	FY1679	-2.89919
anaerobic 37 degreesC	FY1679	0.51472
Benomyl 300um	FY1679	-0.978324
Caffeine 2mM	FY1679	-0.260781
caspofungin 100nM	FY1679	0.654396
Cyclohexamide 100nM	FY1679	0.485064
cisplatin 400um	FY1679	-1.05695
Copper sulfate 3mM	FY1679	2.08922
DMSO 1%	FY1679	0.0297143
DMSO 6%	FY1679	0.11071
very low glucose 0.02%	FY1679	-1.55295
glycerol 2%	FY1679	-0.778128
High glucose 20%	FY1679	-3.50238
Hydoxyurea 200mM	FY1679	0.250241
Ketoconazole 30uM	FY1679	-1.12359
MMS 0.02%	FY1679	-0.690692
nitrogen starvation	FY1679	0.272325
sodium chloride 0.4mM	FY1679	-2.27707
sodium chloride 0.6mM	FY1679	-1.58161
nystatin 30uM	FY1679	-0.781735
paraquat 1.2mM	FY1679	0.454787
pH 3	FY1679	0.330059
pH 4	FY1679	0.564506
pH 7.5	FY1679	0.672144
pH 8.5	FY1679	0.60481
rapamycin 30nM	FY1679	0.463131
rotenone 5uM	FY1679	0.689472
Synthetic complete media	FY1679	-0.530483
Sorbitol 1mM	FY1679	-4.07163
Tunicamycin 3.5uM	FY1679	1.19429
ultraviloet light	FY1679	0.655043
yeast nitrogen base	FY1679	0.427229
Benomyl 300um 70H	FY1679	-1.00276
Ketoconazole 30uM 70H	FY1679	-1.02681
nitrogen starvation 70H	FY1679	0.310487
yeast nitrogen base 70H	FY1679	0.595775
low glucose 0.2%	JK9-3D	0.147645
20 degreesC	JK9-3D	0.511987
37 degreesC	JK9-3D	0.29592
39 degreesC	JK9-3D	0.0631478
5-fluorouracil 500uM	JK9-3D	-1.34908
6-azauracil (8mM)	JK9-3D	-0.234933
amino acid depravation (HIS,LEU,URA,LYS)	JK9-3D	-0.234873
anaerobic	JK9-3D	-0.554442
anaerobic 37 degreesC	JK9-3D	0.300313
Benomyl 300um	JK9-3D	-1.00319
Caffeine 2mM	JK9-3D	-1.12298
caspofungin 100nM	JK9-3D	0.391436
Cyclohexamide 100nM	JK9-3D	-0.00221396
cisplatin 400um	JK9-3D	0.448837
Copper sulfate 3mM	JK9-3D	0.214287
DMSO 1%	JK9-3D	1.08872
DMSO 6%	JK9-3D	-1.4514
very low glucose 0.02%	JK9-3D	-0.141969
glycerol 2%	JK9-3D	0.838082
High glucose 20%	JK9-3D	0.705202
Hydoxyurea 200mM	JK9-3D	0.0178395
Ketoconazole 30uM	JK9-3D	-0.349646
MMS 0.02%	JK9-3D	0.434569
nitrogen starvation	JK9-3D	-1.00479
sodium chloride 0.4mM	JK9-3D	0.747627
sodium chloride 0.6mM	JK9-3D	0.399228
nystatin 30uM	JK9-3D	0.813956
paraquat 1.2mM	JK9-3D	-0.0850267
pH 3	JK9-3D	0.414462
pH 4	JK9-3D	0.293285
pH 7.5	JK9-3D	0.902774
pH 8.5	JK9-3D	0.950949
rapamycin 30nM	JK9-3D	-0.324342
rotenone 5uM	JK9-3D	0.473464
Synthetic complete media	JK9-3D	0.757997
Sorbitol 1mM	JK9-3D	0.1487
Tunicamycin 3.5uM	JK9-3D	-0.390245
ultraviloet light	JK9-3D	0.643927
yeast nitrogen base	JK9-3D	0.256373
Benomyl 300um 70H	JK9-3D	-1.15972
Ketoconazole 30uM 70H	JK9-3D	-0.244049
nitrogen starvation 70H	JK9-3D	-1.02446
yeast nitrogen base 70H	JK9-3D	0.302457
low glucose 0.2%	KA	1.92975
20 degreesC	KA	-1.3732
37 degreesC	KA	-0.415994
39 degreesC	KA	-0.870381
5-fluorouracil 500uM	KA	0.483262
6-azauracil (8mM)	KA	0.62107
amino acid depravation (HIS,LEU,URA,LYS)	KA	-1.88079
anaerobic	KA	0.798893
anaerobic 37 degreesC	KA	0.571525
Benomyl 300um	KA	0.302939
Caffeine 2mM	KA	-0.0312653
caspofungin 100nM	KA	-0.897618
Cyclohexamide 100nM	KA	-0.460895
cisplatin 400um	KA	-0.597492
Copper sulfate 3mM	KA	-0.280368
DMSO 1%	KA	-1.02509
DMSO 6%	KA	-0.832796
very low glucose 0.02%	KA	1.40291
glycerol 2%	KA	1.86062
High glucose 20%	KA	-0.245903
Hydoxyurea 200mM	KA	0.207556
Ketoconazole 30uM	KA	-0.112318
MMS 0.02%	KA	0.596348
nitrogen starvation	KA	-0.890211
sodium chloride 0.4mM	KA	-0.902941
sodium chloride 0.6mM	KA	-1.79907
nystatin 30uM	KA	1.1401
paraquat 1.2mM	KA	-0.870976
pH 3	KA	-3.04077
pH 4	KA	-1.41107
pH 7.5	KA	0.734086
pH 8.5	KA	1.08432
rapamycin 30nM	KA	0.581411
rotenone 5uM	KA	-0.732675
Synthetic complete media	KA	0.641224
Sorbitol 1mM	KA	0.969613
Tunicamycin 3.5uM	KA	-0.54324
ultraviloet light	KA	-0.687345
yeast nitrogen base	KA	0.578305
Benomyl 300um 70H	KA	0.282193
Ketoconazole 30uM 70H	KA	-0.083953
nitrogen starvation 70H	KA	-0.853719
yeast nitrogen base 70H	KA	0.659733
low glucose 0.2%	KALPHA	2.74616
20 degreesC	KALPHA	-1.46913
37 degreesC	KALPHA	-0.646439
39 degreesC	KALPHA	-1.15408
5-fluorouracil 500uM	KALPHA	0.361532
6-azauracil (8mM)	KALPHA	0.837418
amino acid depravation (HIS,LEU,URA,LYS)	KALPHA	-2.04562
anaerobic	KALPHA	0.579365
anaerobic 37 degreesC	KALPHA	0.316668
Benomyl 300um	KALPHA	0.259949
Caffeine 2mM	KALPHA	0.142306
caspofungin 100nM	KALPHA	-0.312707
Cyclohexamide 100nM	KALPHA	-1.18776
cisplatin 400um	KALPHA	-0.344325
Copper sulfate 3mM	KALPHA	-0.120132
DMSO 1%	KALPHA	-0.651196
DMSO 6%	KALPHA	-0.728426
very low glucose 0.02%	KALPHA	2.94232
glycerol 2%	KALPHA	2.51266
High glucose 20%	KALPHA	-0.237663
Hydoxyurea 200mM	KALPHA	0.173364
Ketoconazole 30uM	KALPHA	-0.050444
MMS 0.02%	KALPHA	0.463282
nitrogen starvation	KALPHA	-0.635072
sodium chloride 0.4mM	KALPHA	-1.23169
sodium chloride 0.6mM	KALPHA	-1.84522
nystatin 30uM	KALPHA	0.807406
paraquat 1.2mM	KALPHA	-0.705648
pH 3	KALPHA	-2.34949
pH 4	KALPHA	-1.44261
pH 7.5	KALPHA	0.894375
pH 8.5	KALPHA	1.07128
rapamycin 30nM	KALPHA	0.966834
rotenone 5uM	KALPHA	-0.19242
Synthetic complete media	KALPHA	0.186553
Sorbitol 1mM	KALPHA	1.19587
Tunicamycin 3.5uM	KALPHA	-0.390245
ultraviloet light	KALPHA	-0.814384
yeast nitrogen base	KALPHA	0.264287
Benomyl 300um 70H	KALPHA	0.213415
Ketoconazole 30uM 70H	KALPHA	-0.0440973
nitrogen starvation 70H	KALPHA	-0.594799
yeast nitrogen base 70H	KALPHA	0.392781
low glucose 0.2%	KAU	1.94698
20 degreesC	KAU	-0.815619
37 degreesC	KAU	-0.691842
39 degreesC	KAU	-1.00287
5-fluorouracil 500uM	KAU	-0.421053
6-azauracil (8mM)	KAU	0.525101
amino acid depravation (HIS,LEU,URA,LYS)	KAU	-1.84242
anaerobic	KAU	0.500203
anaerobic 37 degreesC	KAU	0.692748
Benomyl 300um	KAU	-0.253886
Caffeine 2mM	KAU	0.57502
caspofungin 100nM	KAU	-0.256765
Cyclohexamide 100nM	KAU	-0.172207
cisplatin 400um	KAU	-0.419569
Copper sulfate 3mM	KAU	-0.271029
DMSO 1%	KAU	-0.707239
DMSO 6%	KAU	-0.979799
very low glucose 0.02%	KAU	1.64603
glycerol 2%	KAU	1.78758
High glucose 20%	KAU	-0.348742
Hydoxyurea 200mM	KAU	-0.208908
Ketoconazole 30uM	KAU	-0.0592792
MMS 0.02%	KAU	0.606149
nitrogen starvation	KAU	-0.62734
sodium chloride 0.4mM	KAU	-1.04769
sodium chloride 0.6mM	KAU	-1.90257
nystatin 30uM	KAU	1.40138
paraquat 1.2mM	KAU	-0.914904
pH 3	KAU	-3.38964
pH 4	KAU	-1.0171
pH 7.5	KAU	0.583282
pH 8.5	KAU	0.190237
rapamycin 30nM	KAU	0.499919
rotenone 5uM	KAU	-0.154325
Synthetic complete media	KAU	0.709841
Sorbitol 1mM	KAU	1.0778
Tunicamycin 3.5uM	KAU	-0.499256
ultraviloet light	KAU	-0.487271
yeast nitrogen base	KAU	0.716955
Benomyl 300um 70H	KAU	-0.239313
Ketoconazole 30uM 70H	KAU	-0.052396
nitrogen starvation 70H	KAU	-0.57655
yeast nitrogen base 70H	KAU	0.768444
low glucose 0.2%	REDSTAR	0.42478
20 degreesC	REDSTAR	-1.76618
37 degreesC	REDSTAR	1.69521
39 degreesC	REDSTAR	0.443609
5-fluorouracil 500uM	REDSTAR	1.14721
6-azauracil (8mM)	REDSTAR	0.754073
amino acid depravation (HIS,LEU,URA,LYS)	REDSTAR	-4.50893
anaerobic	REDSTAR	0.343591
anaerobic 37 degreesC	REDSTAR	-0.256234
Benomyl 300um	REDSTAR	0.378987
Caffeine 2mM	REDSTAR	0.21529
caspofungin 100nM	REDSTAR	-0.0187054
Cyclohexamide 100nM	REDSTAR	-1.34245
cisplatin 400um	REDSTAR	-1.02054
Copper sulfate 3mM	REDSTAR	-0.458966
DMSO 1%	REDSTAR	0.284035
DMSO 6%	REDSTAR	0.28719
very low glucose 0.02%	REDSTAR	0.98028
glycerol 2%	REDSTAR	1.24169
High glucose 20%	REDSTAR	-0.374856
Hydoxyurea 200mM	REDSTAR	-0.530287
Ketoconazole 30uM	REDSTAR	-0.528452
MMS 0.02%	REDSTAR	-0.31961
nitrogen starvation	REDSTAR	0.385337
sodium chloride 0.4mM	REDSTAR	0.390134
sodium chloride 0.6mM	REDSTAR	0.279885
nystatin 30uM	REDSTAR	-0.305366
paraquat 1.2mM	REDSTAR	1.71203
pH 3	REDSTAR	-0.177088
pH 4	REDSTAR	-0.38096
pH 7.5	REDSTAR	-0.594499
pH 8.5	REDSTAR	0.121224
rapamycin 30nM	REDSTAR	0.68481
rotenone 5uM	REDSTAR	-0.191749
Synthetic complete media	REDSTAR	-1.44524
Sorbitol 1mM	REDSTAR	0.137032
Tunicamycin 3.5uM	REDSTAR	-0.548061
ultraviloet light	REDSTAR	-1.42661
yeast nitrogen base	REDSTAR	-2.12414
Benomyl 300um 70H	REDSTAR	0.545715
Ketoconazole 30uM 70H	REDSTAR	-0.544601
nitrogen starvation 70H	REDSTAR	0.459586
yeast nitrogen base 70H	REDSTAR	-1.92704
low glucose 0.2%	RM11-1-1	0.0955302
20 degreesC	RM11-1-1	-0.390967
37 degreesC	RM11-1-1	-0.320352
39 degreesC	RM11-1-1	0.0397047
5-fluorouracil 500uM	RM11-1-1	-0.0295095
6-azauracil (8mM)	RM11-1-1	-0.112355
amino acid depravation (HIS,LEU,URA,LYS)	RM11-1-1	-0.0438646
anaerobic	RM11-1-1	0.172514
anaerobic 37 degreesC	RM11-1-1	-0.525875
Benomyl 300um	RM11-1-1	-0.358177
Caffeine 2mM	RM11-1-1	0.0111665
caspofungin 100nM	RM11-1-1	0.454474
Cyclohexamide 100nM	RM11-1-1	0.425922
cisplatin 400um	RM11-1-1	0.302395
Copper sulfate 3mM	RM11-1-1	0.0691175
DMSO 1%	RM11-1-1	0.0360879
DMSO 6%	RM11-1-1	0.0804512
very low glucose 0.02%	RM11-1-1	0.333751
glycerol 2%	RM11-1-1	0.729055
High glucose 20%	RM11-1-1	-0.0306986
Hydoxyurea 200mM	RM11-1-1	-0.169459
Ketoconazole 30uM	RM11-1-1	0.437237
MMS 0.02%	RM11-1-1	-0.041198
nitrogen starvation	RM11-1-1	-0.671402
sodium chloride 0.4mM	RM11-1-1	-0.375034
sodium chloride 0.6mM	RM11-1-1	-0.444377
nystatin 30uM	RM11-1-1	0.229798
paraquat 1.2mM	RM11-1-1	-0.267432
pH 3	RM11-1-1	0.530509
pH 4	RM11-1-1	0.769277
pH 7.5	RM11-1-1	-0.0453876
pH 8.5	RM11-1-1	-0.022877
rapamycin 30nM	RM11-1-1	-0.154067
rotenone 5uM	RM11-1-1	0.456135
Synthetic complete media	RM11-1-1	0.276001
Sorbitol 1mM	RM11-1-1	-0.15369
Tunicamycin 3.5uM	RM11-1-1	0.0223591
ultraviloet light	RM11-1-1	0.505161
yeast nitrogen base	RM11-1-1	-0.419367
Benomyl 300um 70H	RM11-1-1	-0.264343
Ketoconazole 30uM 70H	RM11-1-1	0.615263
nitrogen starvation 70H	RM11-1-1	-0.62279
yeast nitrogen base 70H	RM11-1-1	-0.402856
low glucose 0.2%	RM11-1-2	0.103848
20 degreesC	RM11-1-2	-0.349397
37 degreesC	RM11-1-2	-0.371143
39 degreesC	RM11-1-2	0.0331923
5-fluorouracil 500uM	RM11-1-2	-0.0440672
6-azauracil (8mM)	RM11-1-2	-0.135919
amino acid depravation (HIS,LEU,URA,LYS)	RM11-1-2	-0.104446
anaerobic	RM11-1-2	0.171253
anaerobic 37 degreesC	RM11-1-2	-0.565625
Benomyl 300um	RM11-1-2	-0.364943
Caffeine 2mM	RM11-1-2	-0.013218
caspofungin 100nM	RM11-1-2	0.435244
Cyclohexamide 100nM	RM11-1-2	0.445584
cisplatin 400um	RM11-1-2	0.328069
Copper sulfate 3mM	RM11-1-2	0.066604
DMSO 1%	RM11-1-2	-0.073194
DMSO 6%	RM11-1-2	0.114624
very low glucose 0.02%	RM11-1-2	0.36411
glycerol 2%	RM11-1-2	0.747742
High glucose 20%	RM11-1-2	-0.0518714
Hydoxyurea 200mM	RM11-1-2	-0.199642
Ketoconazole 30uM	RM11-1-2	0.402227
MMS 0.02%	RM11-1-2	0.0181751
nitrogen starvation	RM11-1-2	-0.535841
sodium chloride 0.4mM	RM11-1-2	-0.392287
sodium chloride 0.6mM	RM11-1-2	-0.471926
nystatin 30uM	RM11-1-2	0.300597
paraquat 1.2mM	RM11-1-2	-0.274382
pH 3	RM11-1-2	0.595049
pH 4	RM11-1-2	0.703866
pH 7.5	RM11-1-2	-0.0472102
pH 8.5	RM11-1-2	-0.0117391
rapamycin 30nM	RM11-1-2	-0.162538
rotenone 5uM	RM11-1-2	0.488682
Synthetic complete media	RM11-1-2	0.305068
Sorbitol 1mM	RM11-1-2	-0.155769
Tunicamycin 3.5uM	RM11-1-2	0.0252204
ultraviloet light	RM11-1-2	0.193852
yeast nitrogen base	RM11-1-2	-0.41943
Benomyl 300um 70H	RM11-1-2	-0.262807
Ketoconazole 30uM 70H	RM11-1-2	0.616255
nitrogen starvation 70H	RM11-1-2	-0.494371
yeast nitrogen base 70H	RM11-1-2	-0.442361
low glucose 0.2%	RM11-1-3	-0.348174
20 degreesC	RM11-1-3	0.0226932
37 degreesC	RM11-1-3	-0.237269
39 degreesC	RM11-1-3	-0.15698
5-fluorouracil 500uM	RM11-1-3	0.0376091
6-azauracil (8mM)	RM11-1-3	0.278206
amino acid depravation (HIS,LEU,URA,LYS)	RM11-1-3	-0.160657
anaerobic	RM11-1-3	0.176282
anaerobic 37 degreesC	RM11-1-3	-0.813301
Benomyl 300um	RM11-1-3	0.170105
Caffeine 2mM	RM11-1-3	0.629229
caspofungin 100nM	RM11-1-3	0.136978
Cyclohexamide 100nM	RM11-1-3	0.393024
cisplatin 400um	RM11-1-3	-0.217074
Copper sulfate 3mM	RM11-1-3	0.434582
DMSO 1%	RM11-1-3	-0.259357
DMSO 6%	RM11-1-3	0.0506947
very low glucose 0.02%	RM11-1-3	-0.0665271
glycerol 2%	RM11-1-3	0.454288
High glucose 20%	RM11-1-3	0.041174
Hydoxyurea 200mM	RM11-1-3	-0.417178
Ketoconazole 30uM	RM11-1-3	0.611239
MMS 0.02%	RM11-1-3	-0.0154316
nitrogen starvation	RM11-1-3	-0.154179
sodium chloride 0.4mM	RM11-1-3	0.024654
sodium chloride 0.6mM	RM11-1-3	0.0573431
nystatin 30uM	RM11-1-3	-0.407607
paraquat 1.2mM	RM11-1-3	-0.402507
pH 3	RM11-1-3	0.330255
pH 4	RM11-1-3	0.52257
pH 7.5	RM11-1-3	-0.450025
pH 8.5	RM11-1-3	-0.488086
rapamycin 30nM	RM11-1-3	0.862958
rotenone 5uM	RM11-1-3	0.439377
Synthetic complete media	RM11-1-3	-0.327002
Sorbitol 1mM	RM11-1-3	-0.0807254
Tunicamycin 3.5uM	RM11-1-3	0.554462
ultraviloet light	RM11-1-3	0.0906224
yeast nitrogen base	RM11-1-3	-0.53494
Benomyl 300um 70H	RM11-1-3	0.302963
Ketoconazole 30uM 70H	RM11-1-3	0.778077
nitrogen starvation 70H	RM11-1-3	-0.0923087
yeast nitrogen base 70H	RM11-1-3	-0.491228
low glucose 0.2%	RM11-1-4	-0.341034
20 degreesC	RM11-1-4	0.0807687
37 degreesC	RM11-1-4	-0.106341
39 degreesC	RM11-1-4	0.0320226
5-fluorouracil 500uM	RM11-1-4	0.00458047
6-azauracil (8mM)	RM11-1-4	0.170515
amino acid depravation (HIS,LEU,URA,LYS)	RM11-1-4	-0.136543
anaerobic	RM11-1-4	0.282946
anaerobic 37 degreesC	RM11-1-4	-0.653111
Benomyl 300um	RM11-1-4	0.0922248
Caffeine 2mM	RM11-1-4	0.597759
caspofungin 100nM	RM11-1-4	0.292522
Cyclohexamide 100nM	RM11-1-4	0.632415
cisplatin 400um	RM11-1-4	0.0891376
Copper sulfate 3mM	RM11-1-4	0.461898
DMSO 1%	RM11-1-4	0.0809584
DMSO 6%	RM11-1-4	-0.0722858
very low glucose 0.02%	RM11-1-4	-0.793598
glycerol 2%	RM11-1-4	0.189213
High glucose 20%	RM11-1-4	-0.205982
Hydoxyurea 200mM	RM11-1-4	-0.588766
Ketoconazole 30uM	RM11-1-4	0.444692
MMS 0.02%	RM11-1-4	0.216204
nitrogen starvation	RM11-1-4	-0.25341
sodium chloride 0.4mM	RM11-1-4	-0.1124
sodium chloride 0.6mM	RM11-1-4	0.110443
nystatin 30uM	RM11-1-4	-0.418444
paraquat 1.2mM	RM11-1-4	-0.437137
pH 3	RM11-1-4	0.247635
pH 4	RM11-1-4	0.822182
pH 7.5	RM11-1-4	-0.465153
pH 8.5	RM11-1-4	-0.61698
rapamycin 30nM	RM11-1-4	0.83105
rotenone 5uM	RM11-1-4	0.442027
Synthetic complete media	RM11-1-4	-0.250659
Sorbitol 1mM	RM11-1-4	-0.3705
Tunicamycin 3.5uM	RM11-1-4	0.477988
ultraviloet light	RM11-1-4	0.127601
yeast nitrogen base	RM11-1-4	-0.529033
Benomyl 300um 70H	RM11-1-4	0.200147
Ketoconazole 30uM 70H	RM11-1-4	0.649462
nitrogen starvation 70H	RM11-1-4	-0.188516
yeast nitrogen base 70H	RM11-1-4	-0.407881
low glucose 0.2%	RM11-1A	-0.00992017
20 degreesC	RM11-1A	-0.00652091
37 degreesC	RM11-1A	0.214349
39 degreesC	RM11-1A	-0.0830741
5-fluorouracil 500uM	RM11-1A	-0.904738
6-azauracil (8mM)	RM11-1A	0.250395
amino acid depravation (HIS,LEU,URA,LYS)	RM11-1A	-0.924789
anaerobic	RM11-1A	0.390917
anaerobic 37 degreesC	RM11-1A	-0.44933
Benomyl 300um	RM11-1A	0.430177
Caffeine 2mM	RM11-1A	0.808194
caspofungin 100nM	RM11-1A	0.0602875
Cyclohexamide 100nM	RM11-1A	0.944536
cisplatin 400um	RM11-1A	0.396654
Copper sulfate 3mM	RM11-1A	0.794287
DMSO 1%	RM11-1A	-0.139725
DMSO 6%	RM11-1A	-0.862933
very low glucose 0.02%	RM11-1A	-0.731126
glycerol 2%	RM11-1A	0.0242442
High glucose 20%	RM11-1A	1.38741
Hydoxyurea 200mM	RM11-1A	-0.156653
Ketoconazole 30uM	RM11-1A	0.534304
MMS 0.02%	RM11-1A	0.665648
nitrogen starvation	RM11-1A	-0.660802
sodium chloride 0.4mM	RM11-1A	-0.440563
sodium chloride 0.6mM	RM11-1A	-0.577473
nystatin 30uM	RM11-1A	-0.158505
paraquat 1.2mM	RM11-1A	-0.514648
pH 3	RM11-1A	0.269668
pH 4	RM11-1A	1.17881
pH 7.5	RM11-1A	0.0402769
pH 8.5	RM11-1A	0.030058
rapamycin 30nM	RM11-1A	0.662743
rotenone 5uM	RM11-1A	0.320328
Synthetic complete media	RM11-1A	0.602191
Sorbitol 1mM	RM11-1A	-0.121335
Tunicamycin 3.5uM	RM11-1A	0.693868
ultraviloet light	RM11-1A	-0.355676
yeast nitrogen base	RM11-1A	-0.745696
Benomyl 300um 70H	RM11-1A	0.513409
Ketoconazole 30uM 70H	RM11-1A	0.616432
nitrogen starvation 70H	RM11-1A	-0.657372
yeast nitrogen base 70H	RM11-1A	-0.732359
low glucose 0.2%	RM11-1A_AGAPE	0.501508
20 degreesC	RM11-1A_AGAPE	-0.566678
37 degreesC	RM11-1A_AGAPE	-0.683211
39 degreesC	RM11-1A_AGAPE	-0.454313
5-fluorouracil 500uM	RM11-1A_AGAPE	-1.16732
6-azauracil (8mM)	RM11-1A_AGAPE	-0.438402
amino acid depravation (HIS,LEU,URA,LYS)	RM11-1A_AGAPE	-0.845596
anaerobic	RM11-1A_AGAPE	-0.031868
anaerobic 37 degreesC	RM11-1A_AGAPE	-1.00349
Benomyl 300um	RM11-1A_AGAPE	0.28365
Caffeine 2mM	RM11-1A_AGAPE	-0.458871
caspofungin 100nM	RM11-1A_AGAPE	1.2767
Cyclohexamide 100nM	RM11-1A_AGAPE	1.03218
cisplatin 400um	RM11-1A_AGAPE	0.514071
Copper sulfate 3mM	RM11-1A_AGAPE	-0.559357
DMSO 1%	RM11-1A_AGAPE	1.23613
DMSO 6%	RM11-1A_AGAPE	-1.70185
very low glucose 0.02%	RM11-1A_AGAPE	0.0138484
glycerol 2%	RM11-1A_AGAPE	0.798831
High glucose 20%	RM11-1A_AGAPE	1.18587
Hydoxyurea 200mM	RM11-1A_AGAPE	-0.000228615
Ketoconazole 30uM	RM11-1A_AGAPE	0.48191
MMS 0.02%	RM11-1A_AGAPE	0.944478
nitrogen starvation	RM11-1A_AGAPE	-0.923962
sodium chloride 0.4mM	RM11-1A_AGAPE	-1.52336
sodium chloride 0.6mM	RM11-1A_AGAPE	-1.70489
nystatin 30uM	RM11-1A_AGAPE	-0.0880378
paraquat 1.2mM	RM11-1A_AGAPE	-0.947099
pH 3	RM11-1A_AGAPE	0.292144
pH 4	RM11-1A_AGAPE	0.97011
pH 7.5	RM11-1A_AGAPE	0.706376
pH 8.5	RM11-1A_AGAPE	0.735411
rapamycin 30nM	RM11-1A_AGAPE	-0.807525
rotenone 5uM	RM11-1A_AGAPE	1.15508
Synthetic complete media	RM11-1A_AGAPE	1.08234
Sorbitol 1mM	RM11-1A_AGAPE	0.683585
Tunicamycin 3.5uM	RM11-1A_AGAPE	0.370008
ultraviloet light	RM11-1A_AGAPE	-0.832818
yeast nitrogen base	RM11-1A_AGAPE	-0.696772
Benomyl 300um 70H	RM11-1A_AGAPE	0.206707
Ketoconazole 30uM 70H	RM11-1A_AGAPE	0.493757
nitrogen starvation 70H	RM11-1A_AGAPE	-0.874128
yeast nitrogen base 70H	RM11-1A_AGAPE	-0.585959
low glucose 0.2%	RM11-1B	0.278888
20 degreesC	RM11-1B	-0.213387
37 degreesC	RM11-1B	0.509892
39 degreesC	RM11-1B	0.785424
5-fluorouracil 500uM	RM11-1B	-0.470196
6-azauracil (8mM)	RM11-1B	0.507469
amino acid depravation (HIS,LEU,URA,LYS)	RM11-1B	-3.60084
anaerobic	RM11-1B	-0.378291
anaerobic 37 degreesC	RM11-1B	1.2457
Benomyl 300um	RM11-1B	0.4602
Caffeine 2mM	RM11-1B	0.438488
caspofungin 100nM	RM11-1B	-1.36212
Cyclohexamide 100nM	RM11-1B	0.298349
cisplatin 400um	RM11-1B	-1.48453
Copper sulfate 3mM	RM11-1B	1.24659
DMSO 1%	RM11-1B	-1.247
DMSO 6%	RM11-1B	-1.05194
very low glucose 0.02%	RM11-1B	-0.306156
glycerol 2%	RM11-1B	-0.644902
High glucose 20%	RM11-1B	-0.152168
Hydoxyurea 200mM	RM11-1B	0.232145
Ketoconazole 30uM	RM11-1B	0.914519
MMS 0.02%	RM11-1B	-1.04369
nitrogen starvation	RM11-1B	0.588333
sodium chloride 0.4mM	RM11-1B	-1.64863
sodium chloride 0.6mM	RM11-1B	-1.13871
nystatin 30uM	RM11-1B	-1.22979
paraquat 1.2mM	RM11-1B	-0.432969
pH 3	RM11-1B	0.647609
pH 4	RM11-1B	0.0210702
pH 7.5	RM11-1B	-1.15202
pH 8.5	RM11-1B	-1.16486
rapamycin 30nM	RM11-1B	0.206096
rotenone 5uM	RM11-1B	-0.967534
Synthetic complete media	RM11-1B	-1.46541
Sorbitol 1mM	RM11-1B	0.408161
Tunicamycin 3.5uM	RM11-1B	0.163087
ultraviloet light	RM11-1B	-1.55419
yeast nitrogen base	RM11-1B	0.542349
Benomyl 300um 70H	RM11-1B	0.414483
Ketoconazole 30uM 70H	RM11-1B	0.829816
nitrogen starvation 70H	RM11-1B	0.63485
yeast nitrogen base 70H	RM11-1B	0.508762
low glucose 0.2%	S1	-0.759572
20 degreesC	S1	0.0558527
37 degreesC	S1	0.445215
39 degreesC	S1	0.210135
5-fluorouracil 500uM	S1	-0.733847
6-azauracil (8mM)	S1	-0.104236
amino acid depravation (HIS,LEU,URA,LYS)	S1	0.531912
anaerobic	S1	-0.103478
anaerobic 37 degreesC	S1	-0.133352
Benomyl 300um	S1	0.237162
Caffeine 2mM	S1	-0.150796
caspofungin 100nM	S1	-0.371967
Cyclohexamide 100nM	S1	-0.667724
cisplatin 400um	S1	-1.0588
Copper sulfate 3mM	S1	2.01321
DMSO 1%	S1	-0.109842
DMSO 6%	S1	-1.40245
very low glucose 0.02%	S1	-1.52676
glycerol 2%	S1	-0.912973
High glucose 20%	S1	-0.440778
Hydoxyurea 200mM	S1	0.528368
Ketoconazole 30uM	S1	0.24946
MMS 0.02%	S1	-0.894116
nitrogen starvation	S1	0.358399
sodium chloride 0.4mM	S1	-0.091607
sodium chloride 0.6mM	S1	-0.142792
nystatin 30uM	S1	-0.923158
paraquat 1.2mM	S1	0.459284
pH 3	S1	0.0314748
pH 4	S1	-1.43956
pH 7.5	S1	0.191252
pH 8.5	S1	-0.0661631
rapamycin 30nM	S1	-0.0729142
rotenone 5uM	S1	-0.709722
Synthetic complete media	S1	-0.827812
Sorbitol 1mM	S1	-0.709047
Tunicamycin 3.5uM	S1	1.26829
ultraviloet light	S1	-1.23811
yeast nitrogen base	S1	0.585409
Benomyl 300um 70H	S1	0.231772
Ketoconazole 30uM 70H	S1	0.199186
nitrogen starvation 70H	S1	0.396277
yeast nitrogen base 70H	S1	0.622011
low glucose 0.2%	S288C_PROTO_ALPHA	-0.552801
20 degreesC	S288C_PROTO_ALPHA	-0.118842
37 degreesC	S288C_PROTO_ALPHA	0.315516
39 degreesC	S288C_PROTO_ALPHA	0.0591777
5-fluorouracil 500uM	S288C_PROTO_ALPHA	-0.705314
6-azauracil (8mM)	S288C_PROTO_ALPHA	-0.175312
amino acid depravation (HIS,LEU,URA,LYS)	S288C_PROTO_ALPHA	0.0903205
anaerobic	S288C_PROTO_ALPHA	-0.431127
anaerobic 37 degreesC	S288C_PROTO_ALPHA	-0.0138707
Benomyl 300um	S288C_PROTO_ALPHA	0.118402
Caffeine 2mM	S288C_PROTO_ALPHA	-0.426439
caspofungin 100nM	S288C_PROTO_ALPHA	0.0320643
Cyclohexamide 100nM	S288C_PROTO_ALPHA	0.192093
cisplatin 400um	S288C_PROTO_ALPHA	-0.113256
Copper sulfate 3mM	S288C_PROTO_ALPHA	1.50082
DMSO 1%	S288C_PROTO_ALPHA	0.410484
DMSO 6%	S288C_PROTO_ALPHA	-1.67396
very low glucose 0.02%	S288C_PROTO_ALPHA	-1.38521
glycerol 2%	S288C_PROTO_ALPHA	-0.660607
High glucose 20%	S288C_PROTO_ALPHA	-0.695987
Hydoxyurea 200mM	S288C_PROTO_ALPHA	0.320025
Ketoconazole 30uM	S288C_PROTO_ALPHA	0.197111
MMS 0.02%	S288C_PROTO_ALPHA	-0.0744679
nitrogen starvation	S288C_PROTO_ALPHA	-0.025033
sodium chloride 0.4mM	S288C_PROTO_ALPHA	-0.0157346
sodium chloride 0.6mM	S288C_PROTO_ALPHA	-0.20655
nystatin 30uM	S288C_PROTO_ALPHA	-0.0181787
paraquat 1.2mM	S288C_PROTO_ALPHA	0.525093
pH 3	S288C_PROTO_ALPHA	-0.42237
pH 4	S288C_PROTO_ALPHA	-0.800505
pH 7.5	S288C_PROTO_ALPHA	0.468372
pH 8.5	S288C_PROTO_ALPHA	0.229819
rapamycin 30nM	S288C_PROTO_ALPHA	-0.519822
rotenone 5uM	S288C_PROTO_ALPHA	0.243388
Synthetic complete media	S288C_PROTO_ALPHA	-0.177297
Sorbitol 1mM	S288C_PROTO_ALPHA	-0.888638
Tunicamycin 3.5uM	S288C_PROTO_ALPHA	0.936688
ultraviloet light	S288C_PROTO_ALPHA	-0.473356
yeast nitrogen base	S288C_PROTO_ALPHA	0.193184
Benomyl 300um 70H	S288C_PROTO_ALPHA	0.148504
Ketoconazole 30uM 70H	S288C_PROTO_ALPHA	0.20748
nitrogen starvation 70H	S288C_PROTO_ALPHA	-0.010158
yeast nitrogen base 70H	S288C_PROTO_ALPHA	0.262267
low glucose 0.2%	S96	0.430019
20 degreesC	S96	-0.179425
37 degreesC	S96	0.0430491
39 degreesC	S96	0.487865
5-fluorouracil 500uM	S96	-0.468652
6-azauracil (8mM)	S96	-0.2466
amino acid depravation (HIS,LEU,URA,LYS)	S96	-3.67275
anaerobic	S96	0.524411
anaerobic 37 degreesC	S96	0.108823
Benomyl 300um	S96	0.377662
Caffeine 2mM	S96	0.160287
caspofungin 100nM	S96	-1.22196
Cyclohexamide 100nM	S96	-0.248409
cisplatin 400um	S96	-1.98081
Copper sulfate 3mM	S96	2.05265
DMSO 1%	S96	-1.83376
DMSO 6%	S96	-2.25728
very low glucose 0.02%	S96	-0.642688
glycerol 2%	S96	-0.458345
High glucose 20%	S96	-2.32456
Hydoxyurea 200mM	S96	0.985721
Ketoconazole 30uM	S96	0.862036
MMS 0.02%	S96	-1.50838
nitrogen starvation	S96	1.04175
sodium chloride 0.4mM	S96	0.0542874
sodium chloride 0.6mM	S96	0.244934
nystatin 30uM	S96	-0.936022
paraquat 1.2mM	S96	0.462797
pH 3	S96	-0.97454
pH 4	S96	-1.20981
pH 7.5	S96	-0.611171
pH 8.5	S96	-0.864832
rapamycin 30nM	S96	-0.089753
rotenone 5uM	S96	-1.00684
Synthetic complete media	S96	-2.98648
Sorbitol 1mM	S96	-0.839568
Tunicamycin 3.5uM	S96	1.0968
ultraviloet light	S96	-1.61739
yeast nitrogen base	S96	1.10867
Benomyl 300um 70H	S96	0.359423
Ketoconazole 30uM 70H	S96	0.733826
nitrogen starvation 70H	S96	1.07583
yeast nitrogen base 70H	S96	1.19914
low glucose 0.2%	SEY6210	1.69912
20 degreesC	SEY6210	-2.91438
37 degreesC	SEY6210	0.670736
39 degreesC	SEY6210	0.919382
5-fluorouracil 500uM	SEY6210	-1.01028
6-azauracil (8mM)	SEY6210	-0.534023
amino acid depravation (HIS,LEU,URA,LYS)	SEY6210	-3.36569
anaerobic	SEY6210	-2.39304
anaerobic 37 degreesC	SEY6210	0.993524
Benomyl 300um	SEY6210	-0.310579
Caffeine 2mM	SEY6210	-0.43354
caspofungin 100nM	SEY6210	-1.93589
Cyclohexamide 100nM	SEY6210	-1.01041
cisplatin 400um	SEY6210	-3.42404
Copper sulfate 3mM	SEY6210	0.340449
DMSO 1%	SEY6210	-2.7721
DMSO 6%	SEY6210	-0.930141
very low glucose 0.02%	SEY6210	1.08322
glycerol 2%	SEY6210	1.26556
High glucose 20%	SEY6210	-4.69879
Hydoxyurea 200mM	SEY6210	0.0413782
Ketoconazole 30uM	SEY6210	1.00452
MMS 0.02%	SEY6210	-3.1443
nitrogen starvation	SEY6210	0.642702
sodium chloride 0.4mM	SEY6210	-0.194225
sodium chloride 0.6mM	SEY6210	0.449111
nystatin 30uM	SEY6210	-2.36743
paraquat 1.2mM	SEY6210	0.721694
pH 3	SEY6210	0.31382
pH 4	SEY6210	-0.444028
pH 7.5	SEY6210	-0.0604895
pH 8.5	SEY6210	-0.0837747
rapamycin 30nM	SEY6210	-1.39737
rotenone 5uM	SEY6210	-1.19503
Synthetic complete media	SEY6210	-3.41561
Sorbitol 1mM	SEY6210	-2.56123
Tunicamycin 3.5uM	SEY6210	0.062463
ultraviloet light	SEY6210	-0.297235
yeast nitrogen base	SEY6210	1.03569
Benomyl 300um 70H	SEY6210	-0.504289
Ketoconazole 30uM 70H	SEY6210	0.877312
nitrogen starvation 70H	SEY6210	0.658441
yeast nitrogen base 70H	SEY6210	1.00202
low glucose 0.2%	SK1	0.788709
20 degreesC	SK1	-0.176985
37 degreesC	SK1	-0.137731
39 degreesC	SK1	-0.592939
5-fluorouracil 500uM	SK1	0.291529
6-azauracil (8mM)	SK1	0.411861
amino acid depravation (HIS,LEU,URA,LYS)	SK1	-2.91441
anaerobic	SK1	-0.138092
anaerobic 37 degreesC	SK1	0.535368
Benomyl 300um	SK1	-0.436465
Caffeine 2mM	SK1	-1.03984
caspofungin 100nM	SK1	0.669018
Cyclohexamide 100nM	SK1	-0.715449
cisplatin 400um	SK1	0.0213755
Copper sulfate 3mM	SK1	-0.289817
DMSO 1%	SK1	0.0502507
DMSO 6%	SK1	0.192575
very low glucose 0.02%	SK1	0.568864
glycerol 2%	SK1	0.668037
High glucose 20%	SK1	-0.482647
Hydoxyurea 200mM	SK1	-0.419915
Ketoconazole 30uM	SK1	-0.722101
MMS 0.02%	SK1	0.860702
nitrogen starvation	SK1	0.425211
sodium chloride 0.4mM	SK1	-0.874622
sodium chloride 0.6mM	SK1	-1.27564
nystatin 30uM	SK1	1.57103
paraquat 1.2mM	SK1	-0.0622489
pH 3	SK1	-0.947508
pH 4	SK1	-0.893755
pH 7.5	SK1	0.840876
pH 8.5	SK1	0.977845
rapamycin 30nM	SK1	0.36134
rotenone 5uM	SK1	0.343433
Synthetic complete media	SK1	0.00309138
Sorbitol 1mM	SK1	0.714855
Tunicamycin 3.5uM	SK1	-0.454065
ultraviloet light	SK1	-1.59744
yeast nitrogen base	SK1	-0.388535
Benomyl 300um 70H	SK1	-0.474488
Ketoconazole 30uM 70H	SK1	-0.703002
nitrogen starvation 70H	SK1	0.510169
yeast nitrogen base 70H	SK1	-0.35631
low glucose 0.2%	W303	1.76829
20 degreesC	W303	-0.231657
37 degreesC	W303	-0.15942
39 degreesC	W303	-0.400236
5-fluorouracil 500uM	W303	0.279268
6-azauracil (8mM)	W303	0.624863
amino acid depravation (HIS,LEU,URA,LYS)	W303	-4.54943
anaerobic	W303	-0.0902044
anaerobic 37 degreesC	W303	1.40891
Benomyl 300um	W303	-0.826918
Caffeine 2mM	W303	-1.42408
caspofungin 100nM	W303	-0.0868772
Cyclohexamide 100nM	W303	-0.338167
cisplatin 400um	W303	-0.766062
Copper sulfate 3mM	W303	0.473788
DMSO 1%	W303	0.572801
DMSO 6%	W303	-2.34159
very low glucose 0.02%	W303	1.12034
glycerol 2%	W303	1.56165
High glucose 20%	W303	-0.360123
Hydoxyurea 200mM	W303	-0.354463
Ketoconazole 30uM	W303	1.42024
MMS 0.02%	W303	-0.122448
nitrogen starvation	W303	0.778665
sodium chloride 0.4mM	W303	0.361269
sodium chloride 0.6mM	W303	0.609111
nystatin 30uM	W303	-0.266144
paraquat 1.2mM	W303	0.903546
pH 3	W303	-2.56795
pH 4	W303	-1.24763
pH 7.5	W303	1.02048
pH 8.5	W303	0.959459
rapamycin 30nM	W303	-0.884729
rotenone 5uM	W303	-0.21866
Synthetic complete media	W303	-0.540226
Sorbitol 1mM	W303	0.287682
Tunicamycin 3.5uM	W303	-0.730671
ultraviloet light	W303	-1.29875
yeast nitrogen base	W303	-4.60285
Benomyl 300um 70H	W303	-1.16041
Ketoconazole 30uM 70H	W303	1.29003
nitrogen starvation 70H	W303	0.865577
yeast nitrogen base 70H	W303	-3.65563
low glucose 0.2%	X	-0.0115558
20 degreesC	X	0.684155
37 degreesC	X	0.303711
39 degreesC	X	0.191792
5-fluorouracil 500uM	X	-1.84498
6-azauracil (8mM)	X	-0.918794
amino acid depravation (HIS,LEU,URA,LYS)	X	-1.21777
anaerobic	X	-0.692426
anaerobic 37 degreesC	X	0.412778
Benomyl 300um	X	-0.922151
Caffeine 2mM	X	-0.903225
caspofungin 100nM	X	0.343194
Cyclohexamide 100nM	X	-0.266439
cisplatin 400um	X	-0.393343
Copper sulfate 3mM	X	0.431668
DMSO 1%	X	0.302584
DMSO 6%	X	-0.652419
very low glucose 0.02%	X	-0.433608
glycerol 2%	X	0.216205
High glucose 20%	X	-0.455248
Hydoxyurea 200mM	X	0.516729
Ketoconazole 30uM	X	0.489538
MMS 0.02%	X	-0.21653
nitrogen starvation	X	0.275424
sodium chloride 0.4mM	X	0.563839
sodium chloride 0.6mM	X	0.475433
nystatin 30uM	X	0.171244
paraquat 1.2mM	X	0.320557
pH 3	X	-0.0899088
pH 4	X	-0.264743
pH 7.5	X	0.19918
pH 8.5	X	-0.0272177
rapamycin 30nM	X	-1.44449
rotenone 5uM	X	0.0195215
Synthetic complete media	X	-0.263443
Sorbitol 1mM	X	-0.451816
Tunicamycin 3.5uM	X	0.109353
ultraviloet light	X	-0.0847907
yeast nitrogen base	X	0.669704
Benomyl 300um 70H	X	-0.982725
Ketoconazole 30uM 70H	X	0.429
nitrogen starvation 70H	X	0.329346
yeast nitrogen base 70H	X	0.784882
low glucose 0.2%	X2180-1A	-1.052
20 degreesC	X2180-1A	-0.340562
37 degreesC	X2180-1A	-0.959103
39 degreesC	X2180-1A	-1.90623
5-fluorouracil 500uM	X2180-1A	-0.800336
6-azauracil (8mM)	X2180-1A	-0.287123
amino acid depravation (HIS,LEU,URA,LYS)	X2180-1A	0.267921
anaerobic	X2180-1A	-0.485346
anaerobic 37 degreesC	X2180-1A	-0.533472
Benomyl 300um	X2180-1A	0.082558
Caffeine 2mM	X2180-1A	0.082711
caspofungin 100nM	X2180-1A	0.170118
Cyclohexamide 100nM	X2180-1A	0.391196
cisplatin 400um	X2180-1A	-0.00877449
Copper sulfate 3mM	X2180-1A	2.27098
DMSO 1%	X2180-1A	-0.185284
DMSO 6%	X2180-1A	-2.66985
very low glucose 0.02%	X2180-1A	-2.31802
glycerol 2%	X2180-1A	-1.80696
High glucose 20%	X2180-1A	-1.29199
Hydoxyurea 200mM	X2180-1A	0.449453
Ketoconazole 30uM	X2180-1A	0.0467316
MMS 0.02%	X2180-1A	-0.370368
nitrogen starvation	X2180-1A	0.0246618
sodium chloride 0.4mM	X2180-1A	-0.155248
sodium chloride 0.6mM	X2180-1A	-0.153633
nystatin 30uM	X2180-1A	-0.539565
paraquat 1.2mM	X2180-1A	0.5712
pH 3	X2180-1A	0.929137
pH 4	X2180-1A	0.7099
pH 7.5	X2180-1A	0.696924
pH 8.5	X2180-1A	0.246312
rapamycin 30nM	X2180-1A	0.0418369
rotenone 5uM	X2180-1A	0.489637
Synthetic complete media	X2180-1A	-0.474601
Sorbitol 1mM	X2180-1A	-1.65351
Tunicamycin 3.5uM	X2180-1A	1.46834
ultraviloet light	X2180-1A	-1.32465
yeast nitrogen base	X2180-1A	0.307108
Benomyl 300um 70H	X2180-1A	0.125263
Ketoconazole 30uM 70H	X2180-1A	0.14117
nitrogen starvation 70H	X2180-1A	0.042626
yeast nitrogen base 70H	X2180-1A	0.490682
low glucose 0.2%	Y55	1.48094
20 degreesC	Y55	-1.81934
37 degreesC	Y55	-0.61773
39 degreesC	Y55	-2.08161
5-fluorouracil 500uM	Y55	-1.21215
6-azauracil (8mM)	Y55	-0.579835
amino acid depravation (HIS,LEU,URA,LYS)	Y55	-0.262544
anaerobic	Y55	0.117108
anaerobic 37 degreesC	Y55	0.0393541
Benomyl 300um	Y55	0.470648
Caffeine 2mM	Y55	0.231489
caspofungin 100nM	Y55	0.225589
Cyclohexamide 100nM	Y55	-0.18513
cisplatin 400um	Y55	0.233729
Copper sulfate 3mM	Y55	-0.334412
DMSO 1%	Y55	0.550159
DMSO 6%	Y55	0.0343363
very low glucose 0.02%	Y55	1.65356
glycerol 2%	Y55	1.43218
High glucose 20%	Y55	-0.0836241
Hydoxyurea 200mM	Y55	-0.84757
Ketoconazole 30uM	Y55	0.431196
MMS 0.02%	Y55	0.437286
nitrogen starvation	Y55	0.0584405
sodium chloride 0.4mM	Y55	-0.8316
sodium chloride 0.6mM	Y55	-1.5179
nystatin 30uM	Y55	-0.600791
paraquat 1.2mM	Y55	-1.06111
pH 3	Y55	0.541583
pH 4	Y55	0.617581
pH 7.5	Y55	0.219041
pH 8.5	Y55	-0.194409
rapamycin 30nM	Y55	-0.141133
rotenone 5uM	Y55	0.0546252
Synthetic complete media	Y55	0.16047
Sorbitol 1mM	Y55	0.142975
Tunicamycin 3.5uM	Y55	-0.687916
ultraviloet light	Y55	-0.120156
yeast nitrogen base	Y55	0.428594
Benomyl 300um 70H	Y55	0.267894
Ketoconazole 30uM 70H	Y55	0.290417
nitrogen starvation 70H	Y55	0.118888
yeast nitrogen base 70H	Y55	0.424526
low glucose 0.2%	YJM1077	0.775188
20 degreesC	YJM1077	0.0954148
37 degreesC	YJM1077	-0.60637
39 degreesC	YJM1077	-0.805252
5-fluorouracil 500uM	YJM1077	-0.207289
6-azauracil (8mM)	YJM1077	-0.216729
amino acid depravation (HIS,LEU,URA,LYS)	YJM1077	-0.873714
anaerobic	YJM1077	-0.414767
anaerobic 37 degreesC	YJM1077	0.522826
Benomyl 300um	YJM1077	-0.876066
Caffeine 2mM	YJM1077	-1.13048
caspofungin 100nM	YJM1077	2.00509
Cyclohexamide 100nM	YJM1077	-0.139662
cisplatin 400um	YJM1077	0.160185
Copper sulfate 3mM	YJM1077	0.0378396
DMSO 1%	YJM1077	1.66856
DMSO 6%	YJM1077	0.377028
very low glucose 0.02%	YJM1077	0.42605
glycerol 2%	YJM1077	0.0435655
High glucose 20%	YJM1077	-1.17682
Hydoxyurea 200mM	YJM1077	-0.359976
Ketoconazole 30uM	YJM1077	-0.187144
MMS 0.02%	YJM1077	0.313634
nitrogen starvation	YJM1077	0.301506
sodium chloride 0.4mM	YJM1077	-1.02031
sodium chloride 0.6mM	YJM1077	-1.29773
nystatin 30uM	YJM1077	1.3994
paraquat 1.2mM	YJM1077	-0.304599
pH 3	YJM1077	0.118753
pH 4	YJM1077	0.457439
pH 7.5	YJM1077	2.50566
pH 8.5	YJM1077	2.11226
rapamycin 30nM	YJM1077	0.00892374
rotenone 5uM	YJM1077	1.06867
Synthetic complete media	YJM1077	0.671028
Sorbitol 1mM	YJM1077	-0.6195
Tunicamycin 3.5uM	YJM1077	-0.301588
ultraviloet light	YJM1077	-0.212758
yeast nitrogen base	YJM1077	0.5666
Benomyl 300um 70H	YJM1077	-0.8822
Ketoconazole 30uM 70H	YJM1077	-0.207304
nitrogen starvation 70H	YJM1077	0.345767
yeast nitrogen base 70H	YJM1077	0.609623
low glucose 0.2%	YJM1078	0.470619
20 degreesC	YJM1078	0.91158
37 degreesC	YJM1078	0.131712
39 degreesC	YJM1078	0.339482
5-fluorouracil 500uM	YJM1078	0.146487
6-azauracil (8mM)	YJM1078	-0.388716
amino acid depravation (HIS,LEU,URA,LYS)	YJM1078	-0.0499973
anaerobic	YJM1078	-0.190462
anaerobic 37 degreesC	YJM1078	-0.133077
Benomyl 300um	YJM1078	-0.740866
Caffeine 2mM	YJM1078	0.406281
caspofungin 100nM	YJM1078	1.18065
Cyclohexamide 100nM	YJM1078	0.629063
cisplatin 400um	YJM1078	0.442649
Copper sulfate 3mM	YJM1078	-0.421613
DMSO 1%	YJM1078	0.362838
DMSO 6%	YJM1078	0.960532
very low glucose 0.02%	YJM1078	-0.574375
glycerol 2%	YJM1078	0.0603522
High glucose 20%	YJM1078	-1.08633
Hydoxyurea 200mM	YJM1078	0.228175
Ketoconazole 30uM	YJM1078	-0.509055
MMS 0.02%	YJM1078	0.603613
nitrogen starvation	YJM1078	-0.815789
sodium chloride 0.4mM	YJM1078	0.939069
sodium chloride 0.6mM	YJM1078	0.944751
nystatin 30uM	YJM1078	1.96079
paraquat 1.2mM	YJM1078	-0.720859
pH 3	YJM1078	-2.39399
pH 4	YJM1078	0.925963
pH 7.5	YJM1078	0.284122
pH 8.5	YJM1078	0.219908
rapamycin 30nM	YJM1078	0.238456
rotenone 5uM	YJM1078	0.873836
Synthetic complete media	YJM1078	0.770947
Sorbitol 1mM	YJM1078	-0.21795
Tunicamycin 3.5uM	YJM1078	-0.510819
ultraviloet light	YJM1078	0.046149
yeast nitrogen base	YJM1078	-0.98772
Benomyl 300um 70H	YJM1078	-0.645341
Ketoconazole 30uM 70H	YJM1078	-0.332885
nitrogen starvation 70H	YJM1078	-0.86182
yeast nitrogen base 70H	YJM1078	-0.974066
low glucose 0.2%	YJM1081	0.413653
20 degreesC	YJM1081	0.335593
37 degreesC	YJM1081	0.181471
39 degreesC	YJM1081	0.0230174
5-fluorouracil 500uM	YJM1081	-0.154144
6-azauracil (8mM)	YJM1081	0.231311
amino acid depravation (HIS,LEU,URA,LYS)	YJM1081	0.315588
anaerobic	YJM1081	-0.858493
anaerobic 37 degreesC	YJM1081	0.934599
Benomyl 300um	YJM1081	-0.908097
Caffeine 2mM	YJM1081	-0.423843
caspofungin 100nM	YJM1081	-0.335108
Cyclohexamide 100nM	YJM1081	0.800497
cisplatin 400um	YJM1081	-0.229666
Copper sulfate 3mM	YJM1081	-1.2878
DMSO 1%	YJM1081	0.740732
DMSO 6%	YJM1081	0.650987
very low glucose 0.02%	YJM1081	0.29732
glycerol 2%	YJM1081	0.0636716
High glucose 20%	YJM1081	2.78495
Hydoxyurea 200mM	YJM1081	0.17466
Ketoconazole 30uM	YJM1081	-0.27665
MMS 0.02%	YJM1081	0.920109
nitrogen starvation	YJM1081	-0.46695
sodium chloride 0.4mM	YJM1081	0.975537
sodium chloride 0.6mM	YJM1081	0.338152
nystatin 30uM	YJM1081	0.607885
paraquat 1.2mM	YJM1081	-0.347593
pH 3	YJM1081	0.124669
pH 4	YJM1081	-0.368978
pH 7.5	YJM1081	0.0619635
pH 8.5	YJM1081	0.432442
rapamycin 30nM	YJM1081	-0.0962744
rotenone 5uM	YJM1081	-0.588981
Synthetic complete media	YJM1081	1.18082
Sorbitol 1mM	YJM1081	1.29527
Tunicamycin 3.5uM	YJM1081	-1.09969
ultraviloet light	YJM1081	-1.91464
yeast nitrogen base	YJM1081	0.0660723
Benomyl 300um 70H	YJM1081	-0.918118
Ketoconazole 30uM 70H	YJM1081	-0.181696
nitrogen starvation 70H	YJM1081	-0.428554
yeast nitrogen base 70H	YJM1081	0.154686
low glucose 0.2%	YJM1083	0.184176
20 degreesC	YJM1083	0.95558
37 degreesC	YJM1083	0.181691
39 degreesC	YJM1083	-0.0991743
5-fluorouracil 500uM	YJM1083	0.948393
6-azauracil (8mM)	YJM1083	0.349661
amino acid depravation (HIS,LEU,URA,LYS)	YJM1083	0.694629
anaerobic	YJM1083	-0.0331972
anaerobic 37 degreesC	YJM1083	-0.145908
Benomyl 300um	YJM1083	-1.14653
Caffeine 2mM	YJM1083	0.227229
caspofungin 100nM	YJM1083	-2.82956
Cyclohexamide 100nM	YJM1083	-0.287267
cisplatin 400um	YJM1083	-1.15346
Copper sulfate 3mM	YJM1083	0.22205
DMSO 1%	YJM1083	-0.232042
DMSO 6%	YJM1083	0.172403
very low glucose 0.02%	YJM1083	1.0581
glycerol 2%	YJM1083	-0.631563
High glucose 20%	YJM1083	1.59497
Hydoxyurea 200mM	YJM1083	-0.645064
Ketoconazole 30uM	YJM1083	-0.819413
MMS 0.02%	YJM1083	-0.137354
nitrogen starvation	YJM1083	-0.119276
sodium chloride 0.4mM	YJM1083	0.773103
sodium chloride 0.6mM	YJM1083	0.396022
nystatin 30uM	YJM1083	-1.022
paraquat 1.2mM	YJM1083	-0.643619
pH 3	YJM1083	-0.54377
pH 4	YJM1083	-1.32921
pH 7.5	YJM1083	-0.43787
pH 8.5	YJM1083	0.561664
rapamycin 30nM	YJM1083	0.690768
rotenone 5uM	YJM1083	-3.09646
Synthetic complete media	YJM1083	0.912065
Sorbitol 1mM	YJM1083	0.427523
Tunicamycin 3.5uM	YJM1083	-0.189058
ultraviloet light	YJM1083	1.09451
yeast nitrogen base	YJM1083	0.823178
Benomyl 300um 70H	YJM1083	-1.20168
Ketoconazole 30uM 70H	YJM1083	-0.833228
nitrogen starvation 70H	YJM1083	-0.0899613
yeast nitrogen base 70H	YJM1083	0.86757
low glucose 0.2%	YJM1119	-0.184269
20 degreesC	YJM1119	-0.12046
37 degreesC	YJM1119	1.62923
39 degreesC	YJM1119	1.8976
5-fluorouracil 500uM	YJM1119	0.39254
6-azauracil (8mM)	YJM1119	0.160252
amino acid depravation (HIS,LEU,URA,LYS)	YJM1119	0.196881
anaerobic	YJM1119	0.956479
anaerobic 37 degreesC	YJM1119	0.246909
Benomyl 300um	YJM1119	0.452954
Caffeine 2mM	YJM1119	0.992419
caspofungin 100nM	YJM1119	-0.452907
Cyclohexamide 100nM	YJM1119	-0.616778
cisplatin 400um	YJM1119	-0.89618
Copper sulfate 3mM	YJM1119	0.00213932
DMSO 1%	YJM1119	-0.667027
DMSO 6%	YJM1119	0.498107
very low glucose 0.02%	YJM1119	0.683735
glycerol 2%	YJM1119	0.0842508
High glucose 20%	YJM1119	-0.572362
Hydoxyurea 200mM	YJM1119	0.209004
Ketoconazole 30uM	YJM1119	-0.754231
MMS 0.02%	YJM1119	-0.807012
nitrogen starvation	YJM1119	-0.108266
sodium chloride 0.4mM	YJM1119	0.222012
sodium chloride 0.6mM	YJM1119	0.482721
nystatin 30uM	YJM1119	-1.02452
paraquat 1.2mM	YJM1119	-0.216828
pH 3	YJM1119	0.0947506
pH 4	YJM1119	0.0243191
pH 7.5	YJM1119	-0.486668
pH 8.5	YJM1119	-0.211879
rapamycin 30nM	YJM1119	-0.103065
rotenone 5uM	YJM1119	-0.332558
Synthetic complete media	YJM1119	-0.361181
Sorbitol 1mM	YJM1119	-0.423135
Tunicamycin 3.5uM	YJM1119	-0.0236812
ultraviloet light	YJM1119	-0.318091
yeast nitrogen base	YJM1119	0.293338
Benomyl 300um 70H	YJM1119	0.488051
Ketoconazole 30uM 70H	YJM1119	-0.702199
nitrogen starvation 70H	YJM1119	-0.142552
yeast nitrogen base 70H	YJM1119	0.23795
low glucose 0.2%	YJM1129	-0.537104
20 degreesC	YJM1129	0.645186
37 degreesC	YJM1129	-0.433249
39 degreesC	YJM1129	-0.420908
5-fluorouracil 500uM	YJM1129	0.0286026
6-azauracil (8mM)	YJM1129	0.0627027
amino acid depravation (HIS,LEU,URA,LYS)	YJM1129	-0.630647
anaerobic	YJM1129	0.475099
anaerobic 37 degreesC	YJM1129	-0.549203
Benomyl 300um	YJM1129	0.358942
Caffeine 2mM	YJM1129	-0.261018
caspofungin 100nM	YJM1129	-0.664585
Cyclohexamide 100nM	YJM1129	0.193346
cisplatin 400um	YJM1129	0.40985
Copper sulfate 3mM	YJM1129	-0.183351
DMSO 1%	YJM1129	0.407828
DMSO 6%	YJM1129	0.950339
very low glucose 0.02%	YJM1129	-0.410036
glycerol 2%	YJM1129	-0.00984714
High glucose 20%	YJM1129	0.988519
Hydoxyurea 200mM	YJM1129	-0.867658
Ketoconazole 30uM	YJM1129	0.254236
MMS 0.02%	YJM1129	0.310503
nitrogen starvation	YJM1129	-0.434381
sodium chloride 0.4mM	YJM1129	0.00531816
sodium chloride 0.6mM	YJM1129	-0.623096
nystatin 30uM	YJM1129	-0.984491
paraquat 1.2mM	YJM1129	-0.0892754
pH 3	YJM1129	0.750103
pH 4	YJM1129	0.508537
pH 7.5	YJM1129	-0.162719
pH 8.5	YJM1129	0.186256
rapamycin 30nM	YJM1129	0.741048
rotenone 5uM	YJM1129	-0.354724
Synthetic complete media	YJM1129	-0.0710947
Sorbitol 1mM	YJM1129	0.783921
Tunicamycin 3.5uM	YJM1129	-0.697558
ultraviloet light	YJM1129	0.327039
yeast nitrogen base	YJM1129	-1.17617
Benomyl 300um 70H	YJM1129	0.415279
Ketoconazole 30uM 70H	YJM1129	0.48061
nitrogen starvation 70H	YJM1129	-0.452354
yeast nitrogen base 70H	YJM1129	-1.06462
low glucose 0.2%	YJM1133	1.11898
20 degreesC	YJM1133	0.232699
37 degreesC	YJM1133	1.2774
39 degreesC	YJM1133	0.970398
5-fluorouracil 500uM	YJM1133	0.227787
6-azauracil (8mM)	YJM1133	-0.401814
amino acid depravation (HIS,LEU,URA,LYS)	YJM1133	0.126811
anaerobic	YJM1133	-0.201561
anaerobic 37 degreesC	YJM1133	0.300014
Benomyl 300um	YJM1133	-0.530891
Caffeine 2mM	YJM1133	-0.276244
caspofungin 100nM	YJM1133	-1.34354
Cyclohexamide 100nM	YJM1133	-1.01523
cisplatin 400um	YJM1133	0.416339
Copper sulfate 3mM	YJM1133	-0.00777498
DMSO 1%	YJM1133	0.176854
DMSO 6%	YJM1133	0.867426
very low glucose 0.02%	YJM1133	0.896514
glycerol 2%	YJM1133	-0.106379
High glucose 20%	YJM1133	0.451959
Hydoxyurea 200mM	YJM1133	0.865603
Ketoconazole 30uM	YJM1133	-1.22484
MMS 0.02%	YJM1133	-0.329453
nitrogen starvation	YJM1133	-0.224358
sodium chloride 0.4mM	YJM1133	-0.241497
sodium chloride 0.6mM	YJM1133	-0.954745
nystatin 30uM	YJM1133	-0.0238789
paraquat 1.2mM	YJM1133	-0.0195491
pH 3	YJM1133	1.36637
pH 4	YJM1133	-0.222872
pH 7.5	YJM1133	-0.950771
pH 8.5	YJM1133	-0.284556
rapamycin 30nM	YJM1133	-0.169414
rotenone 5uM	YJM1133	-1.52324
Synthetic complete media	YJM1133	-0.317131
Sorbitol 1mM	YJM1133	-0.77454
Tunicamycin 3.5uM	YJM1133	-0.424807
ultraviloet light	YJM1133	-0.361789
yeast nitrogen base	YJM1133	0.695124
Benomyl 300um 70H	YJM1133	-0.47101
Ketoconazole 30uM 70H	YJM1133	-1.32629
nitrogen starvation 70H	YJM1133	-0.228034
yeast nitrogen base 70H	YJM1133	0.596819
low glucose 0.2%	YJM1190	1.07127
20 degreesC	YJM1190	0.604004
37 degreesC	YJM1190	0.350367
39 degreesC	YJM1190	0.836517
5-fluorouracil 500uM	YJM1190	-1.02741
6-azauracil (8mM)	YJM1190	-0.914092
amino acid depravation (HIS,LEU,URA,LYS)	YJM1190	0.543905
anaerobic	YJM1190	-0.794786
anaerobic 37 degreesC	YJM1190	-0.265549
Benomyl 300um	YJM1190	-0.999246
Caffeine 2mM	YJM1190	-0.282807
caspofungin 100nM	YJM1190	-0.521785
Cyclohexamide 100nM	YJM1190	-2.69002
cisplatin 400um	YJM1190	0.12582
Copper sulfate 3mM	YJM1190	0.34422
DMSO 1%	YJM1190	0.167759
DMSO 6%	YJM1190	0.133285
very low glucose 0.02%	YJM1190	1.05402
glycerol 2%	YJM1190	0.188484
High glucose 20%	YJM1190	-0.792278
Hydoxyurea 200mM	YJM1190	0.0509366
Ketoconazole 30uM	YJM1190	-1.28245
MMS 0.02%	YJM1190	-0.682323
nitrogen starvation	YJM1190	0.687178
sodium chloride 0.4mM	YJM1190	-1.46667
sodium chloride 0.6mM	YJM1190	-1.79517
nystatin 30uM	YJM1190	-0.908041
paraquat 1.2mM	YJM1190	-0.48836
pH 3	YJM1190	1.68907
pH 4	YJM1190	0.258657
pH 7.5	YJM1190	0.764522
pH 8.5	YJM1190	1.11485
rapamycin 30nM	YJM1190	-0.794143
rotenone 5uM	YJM1190	-1.75315
Synthetic complete media	YJM1190	-0.49187
Sorbitol 1mM	YJM1190	0.647587
Tunicamycin 3.5uM	YJM1190	-0.10771
ultraviloet light	YJM1190	-0.978009
yeast nitrogen base	YJM1190	1.26754
Benomyl 300um 70H	YJM1190	-0.751493
Ketoconazole 30uM 70H	YJM1190	-1.31766
nitrogen starvation 70H	YJM1190	0.732154
yeast nitrogen base 70H	YJM1190	1.33985
low glucose 0.2%	YJM1195	-1.79409
20 degreesC	YJM1195	-0.0400926
37 degreesC	YJM1195	0.673007
39 degreesC	YJM1195	0.662251
5-fluorouracil 500uM	YJM1195	0.826536
6-azauracil (8mM)	YJM1195	1.43414
amino acid depravation (HIS,LEU,URA,LYS)	YJM1195	0.697091
anaerobic	YJM1195	0.16663
anaerobic 37 degreesC	YJM1195	1.54889
Benomyl 300um	YJM1195	-0.304073
Caffeine 2mM	YJM1195	0.841211
caspofungin 100nM	YJM1195	-3.97081
Cyclohexamide 100nM	YJM1195	-0.412766
cisplatin 400um	YJM1195	-2.70232
Copper sulfate 3mM	YJM1195	0.154748
DMSO 1%	YJM1195	-1.27416
DMSO 6%	YJM1195	0.22526
very low glucose 0.02%	YJM1195	-1.4218
glycerol 2%	YJM1195	-2.20674
High glucose 20%	YJM1195	2.7872
Hydoxyurea 200mM	YJM1195	0.843144
[truncated: 5,139 more rows]
